# Supplementary material for: MaxHiC: A robust background correction model to identify biologically relevant chromatin interactions in Hi-C and capture Hi-C experiments
Source: PLoS Comput Biol. 2022 Jun 24;18(6):e1010241. doi: 10.1371/journal.pcbi.1010241 (PMC9262194; doi:10.1371/journal.pcbi.1010241)
Supplement: S1 Table — (XLSX) [file pcbi.1010241.s021.xlsx]

## Sheet: Table S1
TableS1. Details of samples used in this study
Hi-C sample	Hi-C/capture Hi-C	number of mapped reads	number of unmapped reads	number of valid interactions	number of valid interactions after remove duplications	number of cis interactions	number of trans interactions
Human GM12878 B-lymphoblastoid cell	Hi-C	387,701,301 (80%)	4874526	387701301	370278847	293733728	76545119
Human Mammary Epithelial cell	Hi-C	303,218,950 (66%)	14131309	289198911	280576297	200343939	80232358
Mouse cortex	Hi-C	185,294,364 (62%)	15315671	185294364	175754791	79903527	95851264
Human GM12878 B-Lymphoblastoid cell	Capture Hi-C	138,228,590 (74%)	3629962	138228590	124692967	78139965	46553002
