# Supplementary material for: MaxHiC: A robust background correction model to identify biologically relevant chromatin interactions in Hi-C and capture Hi-C experiments
Source: PLoS Comput Biol. 2022 Jun 24;18(6):e1010241. doi: 10.1371/journal.pcbi.1010241 (PMC9262194; doi:10.1371/journal.pcbi.1010241)
Supplement: S2 Table — (XLSX) [file pcbi.1010241.s022.xlsx]

## Sheet: Table S2
TableS2. The statistical summaries of significant interactions identified by MaxHiC, GOTHiC, Fit-HiC, Fit-HiC2, HiCDC+, HiCCUPS, Peakachu, Mustache on the Rao HMEC Hi-C library at bin-sizes 1kb, 5kb and 10kb
1kb	MaxHi-C	GOTHiC	CHiCAGO	Fit-HiC	Fit-HiC2	HiCDC+	HiCCUPS	Peakachu	Mustache	All
number of cis interactions identified as significant	12458	14400638	54438	29204318	29204120	9328	-	-	-	238330164
number of trans interactions identified as significant	8216	-	-	-	-	-	-	-	-	-
percentage of cis interactions	0.08	9.1	0.03	18.51	18.51	0.0039139	-	-	-	100
average read-count of cis interactions	24	3.04	9.6	1.5	1.5	18	-	-	-	1.2
min read-count of cis interactions	4	2	1	1	1	3	-	-	-	1
median distance of cis interactions (kb)	1	9	304	21711	21850	1	-	-	-	424
5kb
number of cis interactions identified as significant	169463	10500357	95400	1133780	1028519	79436	7989	9429	6852	149696394
number of trans interactions identified as significant	98415	-	-	-	-	-	-	-	-	-
percentage of interactions	0.17	10.43	0.09	1.12	1.02	0.0530647	0.0053368	0.00629875	0.00457726	-
average read-count of cis interactions	21.3	6.74	2.47	8.95	9	16.54	24.95	21.57	28.74	1.77
min read-count of cis interactions	3	2	1	1	1	3	11	9	16	1
median distance of cis interactions (kb)	115	75	105695	2695	3680	315	120	105	215	15173
10kb
number of cis interactions identified as significant	265174	6682279	60477	939013	936283	151837	12053	18385	9469	74309610
number of trans interactions identified as significant	146214	-	-	-	-	-	-	-	-	-
percentage of interactions	0.36	8.98	0.08	1.26	1.26	0.20433	0.01622	0.0247411	0.0127426	100
average read-count of cis interactions	25.21	12.06	2.18	10	10.02	19.75	42.54	38.45	39.18	2.38
min read-count of cis interactions	3	2	1	2	2	3	11	10	13	1
median distance of cis interactions (kb)	260	266	97279	2679	2540	620	260	220	320	6990
