# Supplementary material for: MaxHiC: A robust background correction model to identify biologically relevant chromatin interactions in Hi-C and capture Hi-C experiments
Source: PLoS Comput Biol. 2022 Jun 24;18(6):e1010241. doi: 10.1371/journal.pcbi.1010241 (PMC9262194; doi:10.1371/journal.pcbi.1010241)
Supplement: S3 Table — (XLSX) [file pcbi.1010241.s023.xlsx]

## Sheet: Table S3
Table S3. Enrichment of transcription factor binding sites in the significant interactions identified by MaxHiC, GOTHiC, Fit-HiC, HiCDC+ on the Rao GM Hi-C library at fragment sizes 10kb.
FRACTION	MaxHiC	GOTHiC	FitHiC	HiCDC+		ENRICHMENT	MaxHiC	GOTHiC	FitHiC	HiCDC+
Total	352472	8136100	1178747	126577		Total	352472	8136100	1178747	126577
CTCF-RUNX3	0.304308	0.0876865	0.132113	0.280122		CTCF-RUNX3	3.9705	1.1441	1.72377	3.65493
RUNX3-RAD21	0.269806	0.0683251	0.110308	0.249326		RUNX3-RAD21	4.71089	1.19298	1.92601	4.35331
RUNX3-EBF1	0.235321	0.0619356	0.0990051	0.202185		RUNX3-EBF1	4.45962	1.17375	1.87627	3.83166
RUNX3-SMC3	0.234467	0.0533963	0.0917644	0.217543		RUNX3-SMC3	5.33581	1.21515	2.0883	4.95068
CTCF-EBF1	0.234033	0.0673304	0.100589	0.208877		CTCF-EBF1	4.01423	1.15488	1.72535	3.58274
RUNX3-YY1	0.230041	0.0514024	0.0911638	0.204066		RUNX3-YY1	5.44641	1.21699	2.15838	4.83142
RUNX3-SPI1	0.228617	0.0639175	0.0986802	0.201901		RUNX3-SPI1	4.11308	1.14995	1.77537	3.63243
CTCF-SPI1	0.224741	0.0687173	0.10018	0.20638		CTCF-SPI1	3.68613	1.12708	1.64312	3.38498
RUNX3-RUNX3	0.219271	0.0545748	0.0904774	0.193534		RUNX3-RUNX3	4.89361	1.21798	2.01924	4.31922
CTCF-YY1	0.217041	0.0515383	0.0878772	0.201403		CTCF-YY1	5.09249	1.20926	2.06188	4.72557
RAD21-EBF1	0.206612	0.0518385	0.0836804	0.184773		RAD21-EBF1	4.7581	1.1938	1.92709	4.25516
CTCF-RAD21	0.204952	0.0539606	0.0874581	0.199712		CTCF-RAD21	4.61526	1.21512	1.96944	4.49726
RUNX3-PAX5	0.20289	0.0478876	0.0824248	0.177339		RUNX3-PAX5	5.06113	1.19457	2.0561	4.42375
CTCF-PAX5	0.200297	0.0511193	0.082625	0.180428		CTCF-PAX5	4.56805	1.16585	1.88438	4.11491
RAD21-SPI1	0.199622	0.0530993	0.0832893	0.184488		RAD21-SPI1	4.3911	1.16803	1.83212	4.05821
CTCF-CTCF	0.192086	0.0546922	0.0848969	0.188257		CTCF-CTCF	4.29843	1.22388	1.89979	4.21274
CTCF-SMC3	0.189899	0.0459633	0.078211	0.185721		CTCF-SMC3	5.13972	1.24402	2.11683	5.02665
RUNX3-FOXM1	0.189399	0.0397507	0.0732091	0.171777		RUNX3-FOXM1	5.9138	1.24117	2.28588	5.36355
RAD21-YY1	0.186562	0.0387099	0.0719247	0.175514		RAD21-YY1	5.96654	1.238	2.30026	5.61319
RUNX3-POLR2A	0.185825	0.0429302	0.0771616	0.155139		RUNX3-POLR2A	5.20765	1.2031	2.16242	4.34769
YY1-EBF1	0.184264	0.0405809	0.0726068	0.159168		YY1-EBF1	5.51627	1.21486	2.17361	4.76497
RUNX3-BATF	0.182996	0.0476891	0.0768341	0.164919		RUNX3-BATF	4.45883	1.16198	1.87212	4.01838
RUNX3-POU2F2	0.181654	0.0392053	0.0721809	0.158797		RUNX3-POU2F2	5.54556	1.19686	2.20355	4.84776
EBF1-SMC3	0.179637	0.0407786	0.0697495	0.161206		EBF1-SMC3	5.38525	1.22248	2.09099	4.83272
CTCF-FOXM1	0.178545	0.039623	0.070021	0.169723		CTCF-FOXM1	5.21276	1.15683	2.04432	4.9552
CTCF-BATF	0.177546	0.0510967	0.0771438	0.16849		CTCF-BATF	3.83392	1.10338	1.66584	3.63837
RUNX3-NFIC	0.177347	0.0418595	0.0720731	0.156885		RUNX3-NFIC	5.10183	1.20419	2.07336	4.51317
EBF1-SPI1	0.176828	0.0484438	0.0755862	0.150604		EBF1-SPI1	4.17342	1.14335	1.78395	3.55448
YY1-SPI1	0.176071	0.0403824	0.0702873	0.157477		YY1-SPI1	5.14014	1.17891	2.05194	4.59733
RAD21-PAX5	0.174547	0.039003	0.068331	0.159239		RAD21-PAX5	5.37639	1.20137	2.10473	4.90487
CTCF-POLR2A	0.174147	0.0438028	0.0723166	0.146156		CTCF-POLR2A	4.7561	1.19629	1.97503	3.99164
CTCF-POU2F2	0.172536	0.0402965	0.0691166	0.156063		CTCF-POU2F2	4.9682	1.16034	1.99023	4.49387
SMC3-SPI1	0.172462	0.0412969	0.0686712	0.159895		SMC3-SPI1	4.98548	1.1938	1.98513	4.62219
CTCF-NFIC	0.172127	0.0439324	0.0711637	0.158773		CTCF-NFIC	4.3376	1.10709	1.79332	4.00107
RUNX3-ATF2	0.17051	0.0385558	0.068387	0.151821		RUNX3-ATF2	5.33441	1.20622	2.13949	4.74971
RUNX3-ZNF143	0.166864	0.0372342	0.0656816	0.157651		RUNX3-ZNF143	5.36155	1.19638	2.11043	5.06552
RUNX3-ELF1	0.164277	0.0371962	0.0669499	0.140255		RUNX3-ELF1	5.26026	1.19105	2.14378	4.49105
CTCF-ATF2	0.161062	0.0395907	0.0657122	0.148747		CTCF-ATF2	4.57085	1.12356	1.86487	4.22135
RUNX3-TCF12	0.160444	0.0354545	0.0639102	0.13922		RUNX3-TCF12	5.45312	1.20502	2.17216	4.73175
YY1-SMC3	0.159227	0.0300954	0.0593299	0.149869		YY1-SMC3	6.71916	1.26999	2.50365	6.32429
PAX5-EBF1	0.158855	0.0370258	0.0643242	0.133824		PAX5-EBF1	5.12078	1.19355	2.07353	4.31388
CTCF-ELF1	0.158396	0.0388925	0.0649198	0.138374		CTCF-ELF1	4.91658	1.20722	2.0151	4.29512
RAD21-BATF	0.15822	0.0398187	0.0645753	0.150004		RAD21-BATF	4.60346	1.15854	1.87884	4.36441
CTCF-ZNF143	0.157859	0.037227	0.064717	0.155763		CTCF-ZNF143	5.36101	1.26426	2.19783	5.28981
RAD21-FOXM1	0.155008	0.0306538	0.0582279	0.148597		RAD21-FOXM1	6.14226	1.21467	2.30731	5.88823
RAD21-POLR2A	0.154668	0.0339676	0.0610207	0.131485		RAD21-POLR2A	5.57966	1.22539	2.20133	4.74335
RUNX3-MAZ	0.15391	0.0329215	0.0615535	0.131145		RUNX3-MAZ	5.61301	1.20063	2.24482	4.7828
RUNX3-SP1	0.153899	0.0332836	0.0618411	0.131177		RUNX3-SP1	5.47543	1.18417	2.20019	4.66703
RAD21-NFIC	0.15374	0.0347654	0.0602088	0.142554		RAD21-NFIC	5.1892	1.17344	2.03223	4.81162
PAX5-YY1	0.152994	0.0306705	0.0589389	0.133895		PAX5-YY1	6.18377	1.23965	2.38222	5.41182
PAX5-SPI1	0.152608	0.0371805	0.0630839	0.132939		PAX5-SPI1	4.71332	1.14832	1.94836	4.10584
RUNX3-IRF4	0.152168	0.0331731	0.059833	0.137015		RUNX3-IRF4	5.47682	1.19396	2.15351	4.93145
PAX5-SMC3	0.150857	0.0306844	0.0568918	0.13824		PAX5-SMC3	6.04425	1.2294	2.27942	5.53872
RAD21-POU2F2	0.150432	0.0309886	0.0575416	0.137592		RAD21-POU2F2	5.83036	1.20104	2.23017	5.33272
RAD21-SMC3	0.150378	0.0304197	0.0581456	0.149711		RAD21-SMC3	6.29017	1.27243	2.43218	6.26228
CTCF-TCF12	0.150338	0.0363278	0.060426	0.134432		CTCF-TCF12	4.86314	1.17513	1.95466	4.34861
RUNX3-EP300	0.149813	0.0327627	0.0597202	0.130545		RUNX3-EP300	5.36434	1.17313	2.13839	4.67441
EBF1-FOXM1	0.14968	0.0303319	0.0576909	0.132291		EBF1-FOXM1	5.97795	1.2114	2.30407	5.28347
RUNX3-MEF2A	0.149002	0.03246	0.0589762	0.133184		RUNX3-MEF2A	5.54565	1.20812	2.19502	4.95692
RUNX3-MXI1	0.145924	0.0310113	0.0590797	0.124509		RUNX3-MXI1	5.57721	1.18525	2.25803	4.75875
RUNX3-RELA	0.145668	0.0312229	0.0572116	0.128222		RUNX3-RELA	5.53651	1.18671	2.17448	4.87343
CTCF-SP1	0.144695	0.0344681	0.0585579	0.124983		CTCF-SP1	4.89468	1.16597	1.98087	4.22787
POLR2A-EBF1	0.14459	0.03304	0.0600638	0.116127		POLR2A-EBF1	5.25353	1.20047	2.18235	4.21935
SPI1-FOXM1	0.144468	0.0309121	0.0566695	0.131619		SPI1-FOXM1	5.51756	1.1806	2.16433	5.02684
RAD21-RAD21	0.144048	0.0303631	0.0566797	0.145358		RAD21-RAD21	6.01927	1.26877	2.36844	6.07401
CTCF-MAZ	0.143314	0.0335334	0.0576214	0.125046		CTCF-MAZ	5.15698	1.20666	2.07344	4.49966
RAD21-ATF2	0.142967	0.0310962	0.0554351	0.132994		RAD21-ATF2	5.43897	1.18301	2.10894	5.05955
RUNX3-PML	0.142735	0.0300177	0.0572091	0.12556		RUNX3-PML	5.66374	1.19111	2.27006	4.98224
POU2F2-EBF1	0.142457	0.0302102	0.0564269	0.121231		POU2F2-EBF1	5.61346	1.19042	2.22348	4.77705
EBF1-BATF	0.142397	0.0363195	0.0596379	0.125212		EBF1-BATF	4.46777	1.13954	1.87116	3.92859
RUNX3-CHD2	0.141296	0.0294397	0.0565821	0.121278		RUNX3-CHD2	5.66203	1.17971	2.26736	4.85985
EBF1-NFIC	0.140754	0.0320788	0.0573015	0.121981		EBF1-NFIC	5.08129	1.15806	2.06861	4.40356
CTCF-IRF4	0.140692	0.0335061	0.056387	0.133223		CTCF-IRF4	4.75703	1.1329	1.90654	4.5045
YY1-BATF	0.140499	0.0302236	0.0553232	0.128554		YY1-BATF	5.37668	1.15661	2.11713	4.91957
YY1-NFIC	0.138967	0.0271431	0.0533091	0.124612		YY1-NFIC	6.11002	1.19341	2.34386	5.47886
RUNX3-TCF3	0.138768	0.0301857	0.0556014	0.119263		RUNX3-TCF3	5.56251	1.20999	2.22877	4.78065
RAD21-ELF1	0.138723	0.029734	0.0540362	0.123269		RAD21-ELF1	5.7261	1.22734	2.23046	5.0882
POLR2A-YY1	0.13777	0.0277408	0.0539581	0.114191		POLR2A-YY1	6.50022	1.30886	2.54584	5.38775
RUNX3-WRNIP1	0.137483	0.0262749	0.0521113	0.119658		RUNX3-WRNIP1	6.31079	1.20608	2.39202	5.49259
YY1-FOXM1	0.137044	0.0242785	0.0508574	0.12635		YY1-FOXM1	7.05582	1.25	2.61844	6.50525
BATF-SPI1	0.136845	0.0377261	0.0590704	0.124004		BATF-SPI1	4.05798	1.11872	1.75166	3.67718
POLR2A-SPI1	0.136743	0.0320155	0.0576231	0.114286		POLR2A-SPI1	4.91464	1.15066	2.07102	4.10753
CTCF-EP300	0.136036	0.0327165	0.0549117	0.123214		CTCF-EP300	4.60352	1.10714	1.85823	4.16959
POU2F2-SPI1	0.135685	0.0300519	0.0544468	0.119279		POU2F2-SPI1	5.20003	1.15172	2.08664	4.5713
SMC3-BATF	0.135077	0.0306824	0.0528366	0.128633		SMC3-BATF	5.1866	1.17812	2.02878	4.93916
RUNX3-TBL1XR1	0.134655	0.0270085	0.0524905	0.118047		RUNX3-TBL1XR1	5.99161	1.20177	2.33562	5.25262
SPI1-NFIC	0.134164	0.0328844	0.0558805	0.119011		SPI1-NFIC	4.63971	1.13722	1.93248	4.11567
RUNX3-BCL11A	0.133996	0.030265	0.053847	0.119587		RUNX3-BCL11A	5.17155	1.16807	2.07821	4.61543
POLR2A-SMC3	0.133889	0.0271056	0.050882	0.113978		POLR2A-SMC3	6.23213	1.26169	2.36841	5.30535
ATF2-EBF1	0.133137	0.0291035	0.0534262	0.115463		ATF2-EBF1	5.3395	1.16721	2.14268	4.6307
CTCF-MEF2A	0.13255	0.0314575	0.0534593	0.12428		CTCF-MEF2A	4.7141	1.11878	1.90127	4.42
CTCF-MXI1	0.132062	0.0311824	0.0537104	0.114373		CTCF-MXI1	4.9834	1.17668	2.02679	4.31592
SMC3-FOXM1	0.132042	0.0237383	0.0480239	0.12733		SMC3-FOXM1	6.86807	1.23473	2.49793	6.62297
YY1-POU2F2	0.131755	0.0242776	0.0498258	0.116008		YY1-POU2F2	6.73341	1.24072	2.54637	5.92866
CTCF-RELA	0.131704	0.0306917	0.051984	0.119698		CTCF-RELA	4.82491	1.12437	1.90441	4.38507
SMC3-NFIC	0.131355	0.0268571	0.0494254	0.121839		SMC3-NFIC	5.82235	1.19045	2.19079	5.40054
RAD21-TCF12	0.131347	0.0278479	0.0502466	0.118939		RAD21-TCF12	5.7349	1.2159	2.19388	5.19318
RUNX3-TBP	0.130918	0.0263683	0.051917	0.110826		RUNX3-TBP	5.79806	1.16779	2.29928	4.90822
ELF1-EBF1	0.130232	0.0291787	0.0528061	0.10682		ELF1-EBF1	5.32918	1.19402	2.16087	4.37117
RUNX3-BHLHE40	0.1302	0.0275421	0.0518924	0.112011		RUNX3-BHLHE40	5.65352	1.19592	2.25325	4.8637
ZNF143-EBF1	0.130124	0.0293293	0.0511	0.118181		ZNF143-EBF1	5.37775	1.21212	2.11186	4.88418
RUNX3-EGR1	0.129636	0.0293177	0.0532973	0.110241		RUNX3-EGR1	5.34108	1.20791	2.19588	4.54201
RAD21-ZNF143	0.129568	0.026305	0.0504926	0.131438		RAD21-ZNF143	6.21362	1.2615	2.42145	6.3033
YY1-ATF2	0.129298	0.0245003	0.0493312	0.116048		YY1-ATF2	6.3946	1.21169	2.43973	5.73929
POU2F2-SMC3	0.129102	0.0242724	0.0477142	0.118734		POU2F2-SMC3	6.52724	1.22718	2.41237	6.00303
CTCF-CHD2	0.128603	0.0296415	0.0517846	0.113638		CTCF-CHD2	5.04849	1.16362	2.03288	4.46102
CTCF-PML	0.128112	0.0296536	0.0514182	0.114081		CTCF-PML	4.97885	1.15244	1.99827	4.43354
ATF2-SPI1	0.127758	0.0297875	0.05232	0.113591		ATF2-SPI1	4.90623	1.14392	2.00922	4.36219
RUNX3-BCL3	0.126685	0.0290245	0.050591	0.108764		RUNX3-BCL3	5.3387	1.22313	2.13198	4.58346
RAD21-SP1	0.12595	0.0263865	0.04856	0.11047		RAD21-SP1	5.7279	1.19999	2.20839	5.02391
CTCF-TCF3	0.125871	0.0302217	0.0506809	0.110613		CTCF-TCF3	4.94725	1.18784	1.99197	4.34753
PAX5-POLR2A	0.125193	0.0263068	0.0509736	0.102957		PAX5-POLR2A	5.94347	1.2489	2.41994	4.88783
RAD21-MAZ	0.124994	0.0256366	0.0480807	0.110613		RAD21-MAZ	5.99545	1.22968	2.30623	5.30561
PAX5-FOXM1	0.124067	0.0227353	0.0468447	0.111545		PAX5-FOXM1	6.72054	1.23155	2.53752	6.04225
EBF1-EBF1	0.124033	0.029833	0.0502059	0.102104		EBF1-EBF1	5.09348	1.22511	2.06174	4.19297
RAD21-IRF4	0.123615	0.0258958	0.0470432	0.117691		RAD21-IRF4	5.66035	1.18577	2.15411	5.38908
EBF1-TCF12	0.123488	0.026965	0.049092	0.103281		EBF1-TCF12	5.55757	1.21356	2.20938	4.64816
ZNF143-SPI1	0.123352	0.0288412	0.0492625	0.116403		ZNF143-SPI1	5.04305	1.17913	2.01402	4.75898
RUNX3-MTA3	0.123014	0.0246643	0.0474436	0.108424		RUNX3-MTA3	6.06535	1.2161	2.33926	5.34598
RUNX3-TAF1	0.122566	0.0261032	0.0503229	0.108108		RUNX3-TAF1	5.48736	1.16866	2.25299	4.84008
PAX5-BATF	0.122106	0.0277202	0.0496544	0.109743		PAX5-BATF	5.02838	1.14153	2.04479	4.51928
ATF2-SMC3	0.121896	0.0240786	0.0455509	0.113883		ATF2-SMC3	6.08706	1.2024	2.27465	5.68692
CTCF-WRNIP1	0.121888	0.0251228	0.0462924	0.109435		CTCF-WRNIP1	5.70943	1.1768	2.16841	5.12614
RAD21-EP300	0.121366	0.0255978	0.0465172	0.110352		RAD21-EP300	5.51807	1.16384	2.11497	5.01731
ELF1-SPI1	0.120878	0.0280167	0.0498258	0.103052		ELF1-SPI1	4.94584	1.14633	2.03867	4.21648
PAX5-NFIC	0.120333	0.0245452	0.0476922	0.105888		PAX5-NFIC	5.7565	1.17419	2.2815	5.06548
YY1-ELF1	0.120305	0.0234875	0.0460939	0.101962		YY1-ELF1	6.63003	1.29441	2.54025	5.61915
CTCF-BCL11A	0.120239	0.0302808	0.0494288	0.111908		CTCF-BCL11A	4.34886	1.09521	1.78776	4.04753
MAZ-EBF1	0.120129	0.0254574	0.0480078	0.0988331		MAZ-EBF1	5.70428	1.20884	2.27964	4.69307
ELF1-SMC3	0.119871	0.0236342	0.0450215	0.105833		ELF1-SMC3	6.40169	1.26218	2.40438	5.65201
CTCF-EGR1	0.119649	0.0297569	0.0493422	0.102554		CTCF-EGR1	4.87085	1.21138	2.00869	4.17492
SP1-EBF1	0.119295	0.0254579	0.0480179	0.0980589		SP1-EBF1	5.53442	1.18106	2.22769	4.54923
YY1-TCF12	0.119249	0.0227055	0.0451717	0.103352		YY1-TCF12	6.6143	1.25939	2.5055	5.73255
RUNX3-MAX	0.118653	0.0249472	0.0477108	0.10351		RUNX3-MAX	5.64142	1.18612	2.26843	4.92142
POLR2A-FOXM1	0.117868	0.0213457	0.0455263	0.101922		POLR2A-FOXM1	6.92362	1.25386	2.67425	5.98698
TCF12-SPI1	0.117689	0.0267552	0.0475878	0.102625		TCF12-SPI1	5.09849	1.15908	2.06159	4.44591
CTCF-TBL1XR1	0.117646	0.0258671	0.046367	0.106955		CTCF-TBL1XR1	5.17807	1.13851	2.04079	4.70749
EBF1-IRF4	0.117575	0.0249722	0.0460591	0.102941		EBF1-IRF4	5.55103	1.179	2.17457	4.86012
RAD21-MEF2A	0.117414	0.0246809	0.0449935	0.110763		RAD21-MEF2A	5.62046	1.18145	2.15379	5.30208
PAX5-POU2F2	0.116823	0.022449	0.0454109	0.100089		PAX5-POU2F2	6.30874	1.2123	2.4523	5.40506
RAD21-MXI1	0.116571	0.0240705	0.0452268	0.10272		RAD21-MXI1	5.83981	1.20585	2.26571	5.14593
RAD21-RELA	0.116551	0.0239546	0.0437787	0.10607		RAD21-RELA	5.73628	1.17897	2.15465	5.22042
CTCF-TBP	0.116018	0.0257179	0.0457257	0.100018		CTCF-TBP	5.16199	1.14427	2.03448	4.45012
CTCF-BHLHE40	0.115748	0.0272467	0.046619	0.102159		CTCF-BHLHE40	4.96679	1.16916	2.00043	4.38368
EBF1-MEF2A	0.114707	0.024083	0.045416	0.10016		EBF1-MEF2A	5.58034	1.17161	2.20943	4.87267
EP300-EBF1	0.114525	0.0244964	0.0454661	0.097261		EP300-EBF1	5.50361	1.17719	2.18491	4.67395
YY1-YY1	0.114401	0.0206147	0.0424154	0.102538		YY1-YY1	7.30896	1.31705	2.70988	6.55109
YY1-ZNF143	0.114386	0.0217223	0.0429999	0.108424		YY1-ZNF143	6.78287	1.28809	2.5498	6.42932
MXI1-EBF1	0.113705	0.0238391	0.0458936	0.0936031		MXI1-EBF1	5.67291	1.18936	2.28969	4.66997
BATF-FOXM1	0.113632	0.0228769	0.0439433	0.105106		BATF-FOXM1	5.96018	1.19993	2.3049	5.51299
YY1-SP1	0.113484	0.021382	0.0434444	0.0960759		YY1-SP1	6.65865	1.25458	2.54909	5.63722
SMC3-TCF12	0.113391	0.0219202	0.0418835	0.102941		SMC3-TCF12	6.43132	1.24328	2.37556	5.83865
RAD21-PML	0.113101	0.023043	0.0432417	0.101804		RAD21-PML	5.85628	1.19314	2.23901	5.2713
RAD21-CHD2	0.11265	0.0228006	0.0431814	0.100437		RAD21-CHD2	5.91763	1.19774	2.26837	5.27606
PAX5-ATF2	0.112105	0.0220462	0.0440179	0.0991333		PAX5-ATF2	6.04007	1.18782	2.37162	5.34116
MAZ-SPI1	0.112097	0.0246011	0.0453948	0.0957362		MAZ-SPI1	5.26719	1.15595	2.133	4.49843
SP1-SPI1	0.111782	0.024795	0.0456417	0.0958547		SP1-SPI1	5.1037	1.13208	2.08389	4.3765
POLR2A-NFIC	0.111524	0.0219806	0.045304	0.0950489		POLR2A-NFIC	5.91607	1.16602	2.40327	5.04211
YY1-IRF4	0.111441	0.0205789	0.0417952	0.102222		YY1-IRF4	6.53815	1.20734	2.45208	5.99728
YY1-EP300	0.111305	0.0203782	0.0422966	0.098209		YY1-EP300	6.44849	1.18061	2.45046	5.68975
YY1-MAZ	0.111112	0.0207344	0.0423679	0.0948435		YY1-MAZ	6.9312	1.29341	2.64291	5.91635
CTCF-BCL3	0.11107	0.0284649	0.0456357	0.0981774		CTCF-BCL3	4.61387	1.18244	1.89572	4.07831
RAD21-TCF3	0.110596	0.0231035	0.0424094	0.0988252		RAD21-TCF3	5.85633	1.22338	2.24568	5.23304
EBF1-RELA	0.1105	0.0230373	0.043234	0.0946775		EBF1-RELA	5.66415	1.18088	2.21616	4.85312
SPI1-IRF4	0.110358	0.0249559	0.0441842	0.100224		SPI1-IRF4	5.07431	1.14749	2.03162	4.60834
CTCF-TAF1	0.110151	0.026167	0.0451403	0.0962892		CTCF-TAF1	4.92716	1.17048	2.01917	4.30712
POLR2A-BATF	0.110017	0.0238397	0.0457163	0.0954518		POLR2A-BATF	5.14917	1.11578	2.13968	4.46746
PAX5-ZNF143	0.109856	0.0223966	0.0419318	0.102143		PAX5-ZNF143	6.03372	1.23011	2.30307	5.61013
PML-EBF1	0.109702	0.0224095	0.0441443	0.0934925		PML-EBF1	5.68334	1.16097	2.28698	4.84356
PAX5-ELF1	0.109671	0.0225994	0.0436591	0.0921494		PAX5-ELF1	5.98016	1.2323	2.38065	5.02474
NFIC-FOXM1	0.109549	0.0197463	0.0410784	0.0999076		NFIC-FOXM1	7.06503	1.27348	2.64922	6.44323
MEF2A-SPI1	0.109331	0.0243733	0.0440188	0.0984855		MEF2A-SPI1	5.14188	1.14629	2.07023	4.63183
POU2F2-FOXM1	0.109129	0.0184985	0.0406542	0.0980747		POU2F2-FOXM1	7.32191	1.24114	2.72765	6.58022
POU2F2-BATF	0.109101	0.0226192	0.0432926	0.0975454		POU2F2-BATF	5.53284	1.14709	2.1955	4.94682
CHD2-EBF1	0.10909	0.0224357	0.0436175	0.0909012		CHD2-EBF1	5.75241	1.18306	2.3	4.79332
EP300-SPI1	0.108792	0.0247003	0.0442444	0.0957204		EP300-SPI1	4.98909	1.13273	2.02901	4.38965
POU2F2-NFIC	0.108681	0.020251	0.0421541	0.0958863		POU2F2-NFIC	6.37353	1.18761	2.4721	5.6232
POLR2A-POU2F2	0.108655	0.0208167	0.0434105	0.0912093		POLR2A-POU2F2	6.53994	1.25295	2.61287	5.48986
ZNF143-SMC3	0.108599	0.0200147	0.0409282	0.110241		ZNF143-SMC3	7.07072	1.30313	2.66478	7.17766
SP1-SMC3	0.108184	0.0208814	0.0403725	0.0946933		SP1-SMC3	6.36769	1.22907	2.37631	5.57361
YY1-MEF2A	0.108097	0.0198385	0.0407899	0.0981774		YY1-MEF2A	6.58202	1.20797	2.48371	5.97805
RAD21-BCL11A	0.107872	0.0237695	0.0419182	0.100642		RAD21-BCL11A	5.24886	1.15658	2.03966	4.89706
CTCF-MAX	0.107753	0.0249919	0.0432519	0.0942746		CTCF-MAX	5.14854	1.19414	2.06661	4.50452
RUNX3-NFATC1	0.107387	0.0224691	0.0420701	0.0962655		RUNX3-NFATC1	5.83229	1.22032	2.28486	5.22826
RAD21-WRNIP1	0.107126	0.0194508	0.0389261	0.0975217		RAD21-WRNIP1	6.728	1.2216	2.44473	6.12479
MAZ-SMC3	0.107035	0.020274	0.0397549	0.0945353		MAZ-SMC3	6.68634	1.26648	2.48343	5.90548
YY1-RELA	0.106996	0.0194039	0.039973	0.0946696		YY1-RELA	6.651	1.20617	2.48477	5.88479
EBF1-TCF3	0.10623	0.0228669	0.0424323	0.0871406		EBF1-TCF3	5.65499	1.21728	2.25883	4.63881
SMC3-SMC3	0.106156	0.0182522	0.0393681	0.10863		SMC3-SMC3	7.79627	1.34047	2.89126	7.97793
EBF1-WRNIP1	0.105844	0.0198711	0.0399916	0.0906326		EBF1-WRNIP1	6.46023	1.21284	2.44091	5.5318
YY1-MXI1	0.105285	0.0194658	0.0404896	0.0890762		YY1-MXI1	6.85138	1.26673	2.63485	5.7966
MXI1-SPI1	0.105191	0.0229501	0.0432349	0.0898188		MXI1-SPI1	5.21268	1.13727	2.14247	4.45091
SPI1-RELA	0.105169	0.0233693	0.041998	0.0926235		SPI1-RELA	5.13991	1.14213	2.05257	4.52679
CTCF-MTA3	0.105163	0.0229733	0.0407051	0.0950252		CTCF-MTA3	5.20352	1.13673	2.01411	4.7019
BATF-NFIC	0.105135	0.0239192	0.0428531	0.0951279		BATF-NFIC	5.1518	1.17209	2.09989	4.66145
SMC3-IRF4	0.105106	0.0200828	0.0386198	0.100247		SMC3-IRF4	6.32186	1.20793	2.32288	6.02961
RAD21-EGR1	0.104987	0.0228209	0.0411971	0.0916675		RAD21-EGR1	5.68934	1.23668	2.23251	4.96754
POLR2A-ATF2	0.10493	0.0201803	0.0423305	0.0899769		POLR2A-ATF2	6.21422	1.19513	2.50691	5.32864
PML-SPI1	0.103617	0.0221759	0.042345	0.0913278		PML-SPI1	5.28831	1.13179	2.16117	4.66111
EP300-SMC3	0.103492	0.0198582	0.0382245	0.0951437		EP300-SMC3	6.18258	1.18632	2.28352	5.68386
RAD21-TBL1XR1	0.103444	0.0200911	0.0387929	0.0954518		RAD21-TBL1XR1	6.12872	1.19033	2.29836	5.65522
PAX5-TCF12	0.103154	0.0205079	0.0404099	0.0874092		PAX5-TCF12	6.18452	1.22953	2.42273	5.24054
RAD21-TBP	0.102967	0.0200397	0.0388548	0.089408		RAD21-TBP	6.08481	1.18424	2.29611	5.28354
SPI1-SPI1	0.102825	0.0279037	0.0442818	0.0908538		SPI1-SPI1	4.13778	1.12287	1.78194	3.65604
RUNX3-NFYB	0.102774	0.0254647	0.0433409	0.0869905		RUNX3-NFYB	4.64574	1.15109	1.95916	3.93227
EBF1-TBL1XR1	0.102326	0.0200168	0.039945	0.0872907		EBF1-TBL1XR1	6.0745	1.18829	2.3713	5.18195
CHD2-SPI1	0.102122	0.0217886	0.041433	0.0885706		CHD2-SPI1	5.32254	1.13561	2.15947	4.61626
EBF1-BCL11A	0.101997	0.0224448	0.0408128	0.0894554		EBF1-BCL11A	5.28081	1.16206	2.11305	4.63149
PAX5-MAZ	0.10198	0.0198267	0.0401112	0.0862005		PAX5-MAZ	6.39002	1.24234	2.51336	5.4013
PML-YY1	0.101912	0.0185446	0.0387937	0.0892184		PML-YY1	6.92477	1.26008	2.63598	6.06228
RAD21-BHLHE40	0.101895	0.0208819	0.0390084	0.0908696		RAD21-BHLHE40	5.88328	1.2057	2.2523	5.24671
YY1-CHD2	0.101773	0.0184622	0.038792	0.087986		YY1-CHD2	6.90438	1.2525	2.6317	5.96907
ELF1-FOXM1	0.101591	0.0181258	0.0385579	0.0895818		ELF1-FOXM1	6.88644	1.22867	2.61368	6.07239
YY1-TCF3	0.101585	0.0192955	0.0387607	0.0863348		YY1-TCF3	6.71113	1.27474	2.56068	5.70362
TBP-EBF1	0.100848	0.0198363	0.0400934	0.0836803		TBP-EBF1	5.91322	1.1631	2.35088	4.90661
ATF2-FOXM1	0.100771	0.0174909	0.0375483	0.0919993		ATF2-FOXM1	7.31676	1.26998	2.7263	6.67986
EGR1-EBF1	0.100246	0.0224209	0.041159	0.0818869		EGR1-EBF1	5.39734	1.20716	2.21603	4.40886
POLR2A-ZNF143	0.100184	0.0208938	0.0391017	0.0864138		POLR2A-ZNF143	6.23807	1.30098	2.43472	5.38066
ATF2-POU2F2	0.0999739	0.0180472	0.0386012	0.0885706		ATF2-POU2F2	6.65251	1.20091	2.56862	5.8937
ATF2-BATF	0.0997781	0.0217774	0.0401859	0.0908617		ATF2-BATF	5.37876	1.17396	2.16631	4.8981
SMC3-RELA	0.0996448	0.018697	0.036146	0.0909802		SMC3-RELA	6.41644	1.20396	2.32756	5.8585
TCF3-SPI1	0.0995909	0.0221465	0.0405643	0.0862321		TCF3-SPI1	5.19884	1.15609	2.11753	4.50148
MEF2A-SMC3	0.0995739	0.0190908	0.036868	0.0942825		MEF2A-SMC3	6.26763	1.20166	2.32064	5.93457
MXI1-SMC3	0.0994689	0.0189964	0.0372234	0.0878438		MXI1-SMC3	6.49336	1.24009	2.42996	5.73447
EBF1-BHLHE40	0.099398	0.0208338	0.0396735	0.0834196		EBF1-BHLHE40	5.75298	1.20582	2.29623	4.82818
SPI1-WRNIP1	0.0988674	0.0192417	0.037802	0.086951		SPI1-WRNIP1	5.97508	1.16287	2.28458	5.25491
YY1-BCL11A	0.0985582	0.0186181	0.0376518	0.0892974		YY1-BCL11A	6.14075	1.16002	2.34593	5.56375
RUNX3-MEF2C	0.0984759	0.0199855	0.0384239	0.0882783		RUNX3-MEF2C	5.94119	1.20575	2.31817	5.32596
PAX5-SP1	0.0984021	0.0192177	0.0388514	0.0823214		PAX5-SP1	6.21545	1.21386	2.454	5.19974
RAD21-BCL3	0.0978801	0.0217036	0.0379343	0.0867693		RAD21-BCL3	5.5352	1.22736	2.14522	4.90688
YY1-WRNIP1	0.0977978	0.0162848	0.0354308	0.0858687		YY1-WRNIP1	7.66386	1.27615	2.77651	6.72904
ELF1-NFIC	0.0974489	0.0190679	0.0388913	0.0848969		ELF1-NFIC	5.86775	1.14815	2.34179	5.11195
PAX5-IRF4	0.0973694	0.0186256	0.03736	0.0871722		PAX5-IRF4	6.201	1.18618	2.37928	5.55158
RAD21-TAF1	0.0972815	0.0201792	0.0379929	0.0869273		RAD21-TAF1	5.76295	1.19541	2.2507	5.14957
TCF12-FOXM1	0.0972077	0.016812	0.0363004	0.0865086		TCF12-FOXM1	7.27066	1.25745	2.71509	6.47042
POLR2A-ELF1	0.0971879	0.0202933	0.0395123	0.0769018		POLR2A-ELF1	6.4286	1.34232	2.61358	5.08675
PML-SMC3	0.0967963	0.0181328	0.0356794	0.0871959		PML-SMC3	6.51838	1.22108	2.4027	5.87188
ELF1-BATF	0.0966431	0.0208867	0.0394156	0.0862558		ELF1-BATF	5.11546	1.10556	2.08632	4.56564
POLR2A-TCF12	0.0965495	0.019348	0.0391314	0.0796116		POLR2A-TCF12	6.30306	1.2631	2.55462	5.1973
SPI1-TBL1XR1	0.0964956	0.0197575	0.0381922	0.0851023		SPI1-TBL1XR1	5.59259	1.14508	2.21351	4.93227
SPI1-BCL11A	0.0963679	0.0228569	0.0396302	0.0870142		SPI1-BCL11A	4.75153	1.12698	1.95401	4.29033
PAX5-MEF2A	0.0961608	0.0182308	0.0372718	0.0860504		PAX5-MEF2A	6.24151	1.18331	2.4192	5.58527
YY1-TBL1XR1	0.095792	0.0166023	0.0358627	0.0845888		YY1-TBL1XR1	7.118	1.23367	2.66484	6.28553
EBF1-BCL3	0.0956502	0.0217636	0.0382448	0.0791534		EBF1-BCL3	5.41678	1.2325	2.16585	4.48255
PAX5-MXI1	0.0956331	0.0183136	0.0380285	0.0803464		PAX5-MXI1	6.34968	1.21595	2.52495	5.3347
PAX5-EP300	0.0955168	0.0181881	0.037254	0.0828508		PAX5-EP300	6.13726	1.16864	2.39369	5.32343
CHD2-SMC3	0.0954459	0.0179072	0.0354784	0.0854816		CHD2-SMC3	6.53651	1.22636	2.4297	5.85412
YY1-EGR1	0.095426	0.0188267	0.0370953	0.0798802		YY1-EGR1	6.59535	1.30121	2.56384	5.52091
POU2F2-ELF1	0.0951224	0.0179335	0.0372107	0.0800303		POU2F2-ELF1	6.49332	1.22419	2.5401	5.46309
TCF3-SMC3	0.0950544	0.0182197	0.0352154	0.0852683		TCF3-SMC3	6.5423	1.254	2.42376	5.86875
ATF2-NFIC	0.0950175	0.018252	0.0371573	0.0856238		ATF2-NFIC	6.41783	1.23281	2.50974	5.78335
TAF1-EBF1	0.094904	0.0197961	0.0390313	0.0807019		TAF1-EBF1	5.53595	1.15475	2.27678	4.70751
CTCF-NFYB	0.0947111	0.0260573	0.0407136	0.0818474		CTCF-NFYB	4.2331	1.16463	1.81969	3.65816
YY1-BHLHE40	0.0947111	0.0174367	0.036157	0.0813892		YY1-BHLHE40	6.79466	1.25093	2.59394	5.83894
PAX5-RELA	0.0944047	0.0177251	0.036336	0.0819185		PAX5-RELA	6.31871	1.18638	2.43205	5.48298
RAD21-MAX	0.0943508	0.0191212	0.0361172	0.0849443		RAD21-MAX	6.00917	1.21782	2.30029	5.41008
YY1-TBP	0.0943281	0.0164787	0.0355055	0.0804412		YY1-TBP	7.11606	1.24314	2.67851	6.06843
TCF12-NFIC	0.0942997	0.0178943	0.0368688	0.0829693		TCF12-NFIC	6.28307	1.19228	2.45652	5.52814
TCF12-BATF	0.0941947	0.0199349	0.0376646	0.084099		TCF12-BATF	5.45762	1.15502	2.18228	4.87267
RUNX3-PBX3	0.0939592	0.020684	0.0375093	0.0784187		RUNX3-PBX3	5.41572	1.19221	2.162	4.51998
TBP-SPI1	0.0937692	0.0192817	0.0376705	0.0802436		TBP-SPI1	5.46025	1.12279	2.19358	4.67265
SPI1-BHLHE40	0.0937124	0.0202445	0.0378758	0.0813971		SPI1-BHLHE40	5.31213	1.14757	2.14701	4.61403
RAD21-MTA3	0.0934883	0.0180462	0.0345197	0.0856949		RAD21-MTA3	6.21105	1.19893	2.29337	5.69328
RUNX3-SIN3A	0.093372	0.0198922	0.0385884	0.0792561		RUNX3-SIN3A	5.49232	1.1701	2.26985	4.662
ZNF143-FOXM1	0.0933521	0.016768	0.0342601	0.0917702		ZNF143-FOXM1	6.72765	1.20843	2.46904	6.61365
MAZ-FOXM1	0.093057	0.0157659	0.0350754	0.0827006		MAZ-FOXM1	7.30242	1.23719	2.75245	6.48973
EBF1-MTA3	0.0930173	0.0178475	0.0358372	0.0799908		EBF1-MTA3	6.1683	1.18353	2.37649	5.30447
POU2F2-ZNF143	0.0929889	0.0175945	0.0348641	0.0866745		POU2F2-ZNF143	6.45902	1.22212	2.42167	6.02042
EGR1-SPI1	0.0928187	0.0214876	0.0387199	0.0789954		EGR1-SPI1	4.98189	1.15331	2.07823	4.23994
ZNF143-BATF	0.0924187	0.0205053	0.0362851	0.0911935		ZNF143-BATF	5.1044	1.13253	2.00407	5.03673
RUNX3-USF2	0.0923761	0.0197974	0.0369511	0.0795563		RUNX3-USF2	5.53175	1.18553	2.21274	4.76407
PAX5-PML	0.0922087	0.0171872	0.0364336	0.079975		PAX5-PML	6.45825	1.20378	2.55179	5.60141
POLR2A-SP1	0.0921151	0.0181796	0.0376917	0.0748082		POLR2A-SP1	6.46958	1.27682	2.64723	5.25406
EBF1-MAX	0.0920187	0.0192002	0.0369019	0.0773916		EBF1-MAX	5.71948	1.1934	2.29366	4.81033
POLR2A-IRF4	0.0920158	0.0172192	0.0361324	0.0789638		POLR2A-IRF4	6.35256	1.18877	2.4945	5.45147
ATF2-ELF1	0.091752	0.0174539	0.0361587	0.0794378		ATF2-ELF1	6.16414	1.1726	2.42924	5.33684
POU2F2-TCF12	0.0917236	0.016591	0.0351662	0.0782054		POU2F2-TCF12	6.79045	1.22826	2.60341	5.78967
YY1-BCL3	0.0916356	0.0181514	0.0350194	0.0781343		YY1-BCL3	6.38454	1.26467	2.43991	5.44386
PAX5-PAX5	0.0916271	0.0179471	0.0356616	0.0790981		PAX5-PAX5	6.27292	1.22868	2.44144	5.41517
PAX5-CHD2	0.091525	0.0170878	0.0359144	0.0779447		PAX5-CHD2	6.47772	1.2094	2.54186	5.51656
SP1-FOXM1	0.0914484	0.0154736	0.0344688	0.0806545		SP1-FOXM1	7.23426	1.22408	2.72674	6.38038
SMC3-BCL11A	0.0913576	0.0183095	0.0342202	0.0860346		SMC3-BCL11A	5.86302	1.17504	2.19614	5.52141
POLR2A-MAZ	0.0907221	0.0180342	0.0367721	0.0727778		POLR2A-MAZ	6.73639	1.33909	2.73044	5.40398
SMC3-WRNIP1	0.0906937	0.0152241	0.0318991	0.0828192		SMC3-WRNIP1	7.47454	1.2547	2.62897	6.82555
ZNF143-NFIC	0.0906682	0.0182376	0.0344569	0.0865402		ZNF143-NFIC	5.69647	1.14583	2.16485	5.43712
MAZ-NFIC	0.0906455	0.016677	0.0355861	0.0796511		MAZ-NFIC	6.30852	1.16065	2.47663	5.54336
PAX5-WRNIP1	0.0906313	0.0154055	0.0336111	0.0788137		PAX5-WRNIP1	7.19862	1.22362	2.66965	6.25997
EGR1-SMC3	0.0904582	0.0181207	0.0342355	0.0783002		EGR1-SMC3	6.35031	1.2721	2.40339	5.49679
EP300-FOXM1	0.0902426	0.0151752	0.0335246	0.0818		EP300-FOXM1	7.32507	1.23178	2.72122	6.63977
MAZ-BATF	0.0900809	0.0182825	0.0359984	0.0801883		MAZ-BATF	5.5376	1.12389	2.21295	4.92947
PAX5-TCF3	0.0899958	0.0177492	0.0354241	0.0758432		PAX5-TCF3	6.31731	1.24591	2.48661	5.32386
ELF1-ZNF143	0.0897915	0.0180166	0.0342796	0.0786162		ELF1-ZNF143	6.52297	1.30883	2.49027	5.71113
CTCF-NFATC1	0.0897461	0.0209073	0.0358491	0.0828508		CTCF-NFATC1	4.92503	1.14734	1.9673	4.54663
RUNX3-USF1	0.0897461	0.0206766	0.0366338	0.0765858		RUNX3-USF1	5.16239	1.18936	2.10726	4.40538
MXI1-FOXM1	0.08961	0.0149255	0.0340862	0.0792245		MXI1-FOXM1	7.36935	1.22744	2.80318	6.51527
BCL3-SPI1	0.0895816	0.0210123	0.0366873	0.0774706		BCL3-SPI1	4.96657	1.16496	2.03401	4.29511
POLR2A-EP300	0.0894199	0.0165869	0.0360731	0.0753138		POLR2A-EP300	6.23199	1.156	2.51406	5.24889
IRF4-FOXM1	0.0893319	0.0151882	0.0328527	0.0830088		IRF4-FOXM1	7.32665	1.24568	2.69445	6.80805
POLR2A-MEF2A	0.0892922	0.0164853	0.0354894	0.0778577		POLR2A-MEF2A	6.4587	1.19242	2.56703	5.63162
EP300-BATF	0.0889659	0.0188197	0.0354945	0.0794931		EP300-BATF	5.50498	1.16451	2.19631	4.91883
SP1-BATF	0.0887219	0.0183364	0.0358533	0.0782449		SP1-BATF	5.38876	1.11371	2.17765	4.75241
RUNX3-IKZF1	0.0886652	0.0172981	0.0334236	0.0781185		RUNX3-IKZF1	6.05666	1.18162	2.28314	5.33622
RUNX3-STAT5A	0.0885631	0.0171362	0.0338402	0.0773995		RUNX3-STAT5A	6.33766	1.22628	2.42164	5.53878
SP1-NFIC	0.0884666	0.0163947	0.0351246	0.0778419		SP1-NFIC	6.21923	1.15255	2.46927	5.47232
YY1-MTA3	0.0880864	0.0151471	0.0324862	0.0777155		YY1-MTA3	7.225	1.24239	2.66457	6.37437
ATF2-TCF12	0.0879361	0.0161268	0.0340633	0.0772415		ATF2-TCF12	6.58291	1.20725	2.54998	5.78231
RELA-FOXM1	0.0876353	0.014593	0.0322487	0.0789085		RELA-FOXM1	7.50017	1.24892	2.75996	6.75329
NFIC-IRF4	0.0876013	0.0163814	0.0334092	0.0793193		NFIC-IRF4	6.44155	1.20457	2.45666	5.83255
YY1-TAF1	0.0875871	0.016253	0.0338419	0.0763488		YY1-TAF1	6.81675	1.26494	2.63385	5.94209
TBP-SMC3	0.0875133	0.0157265	0.0318457	0.0765858		TBP-SMC3	6.76551	1.21579	2.46194	5.92072
MEF2A-BATF	0.0874963	0.0184593	0.034798	0.0804175		MEF2A-BATF	5.6052	1.18254	2.22923	5.15171
MAZ-POU2F2	0.0874906	0.0156126	0.0339335	0.0751242		MAZ-POU2F2	6.92108	1.23506	2.68436	5.94282
SMC3-TBL1XR1	0.0874197	0.0156472	0.0317176	0.0810337		SMC3-TBL1XR1	6.78652	1.21471	2.46228	6.29076
TAF1-SPI1	0.0873318	0.0190865	0.0365965	0.0778182		TAF1-SPI1	5.10737	1.11623	2.14025	4.55099
EP300-NFIC	0.0871332	0.0162217	0.0338724	0.0775496		EP300-NFIC	6.42677	1.19648	2.49836	5.7199
SPI1-MTA3	0.087102	0.0177653	0.0342007	0.078316		SPI1-MTA3	5.64111	1.15056	2.21499	5.07209
MXI1-NFIC	0.0868977	0.0157607	0.0346003	0.0762145		MXI1-NFIC	6.36445	1.15433	2.53415	5.58201
SMC3-BHLHE40	0.0867388	0.0163845	0.0319992	0.0774469		SMC3-BHLHE40	6.54264	1.23587	2.41368	5.84176
YY1-MAX	0.0867218	0.0159846	0.0330834	0.074745		YY1-MAX	6.95614	1.28216	2.65369	5.99546
POLR2A-RELA	0.0866594	0.0160104	0.0344561	0.073402		POLR2A-RELA	6.45265	1.19213	2.5656	5.4655
MEF2A-FOXM1	0.0866338	0.0147638	0.0322529	0.0798407		MEF2A-FOXM1	7.44778	1.26922	2.77273	6.86378
POU2F2-IRF4	0.08616	0.0151343	0.0325405	0.0768465		POU2F2-IRF4	6.78063	1.19104	2.56087	6.04767
POU2F2-EP300	0.0861572	0.0149476	0.0330266	0.0750452		POU2F2-EP300	6.79668	1.17917	2.60537	5.92009
PAX5-TBP	0.0860778	0.0153506	0.0334898	0.0725408		PAX5-TBP	6.65414	1.18666	2.58889	5.60768
MEF2A-NFIC	0.0860352	0.0160717	0.033181	0.0781817		MEF2A-NFIC	6.63558	1.23955	2.55913	6.02986
POU2F2-SP1	0.0858167	0.0152315	0.0332913	0.0728647		POU2F2-SP1	6.82262	1.21094	2.64673	5.79291
MXI1-BATF	0.0858026	0.0172878	0.0349278	0.0761039		MXI1-BATF	5.52232	1.11265	2.24798	4.8981
PAX5-EGR1	0.0856238	0.017582	0.0345511	0.0710398		PAX5-EGR1	6.05511	1.24336	2.44337	5.02376
PAX5-TBL1XR1	0.0855103	0.0152615	0.0329333	0.0738918		PAX5-TBL1XR1	6.77863	1.20982	2.61071	5.85759
RUNX3-SRF	0.0854536	0.0187675	0.0347343	0.075543		RUNX3-SRF	5.41437	1.18911	2.20078	4.78643
PML-FOXM1	0.0854054	0.0140491	0.0322003	0.0773679		PML-FOXM1	7.58022	1.24694	2.85796	6.86685
ATF2-MAZ	0.0853515	0.0152692	0.0332217	0.0749741		ATF2-MAZ	6.63756	1.18745	2.58357	5.83055
MAX-SPI1	0.0851557	0.0182855	0.034658	0.0747213		MAX-SPI1	5.3022	1.13855	2.15797	4.65251
CHD2-FOXM1	0.0851217	0.0139365	0.0320713	0.0762303		CHD2-FOXM1	7.48135	1.22488	2.81875	6.69989
POU2F2-MEF2A	0.085099	0.0148167	0.0324921	0.0760091		POU2F2-MEF2A	6.86915	1.196	2.62275	6.13542
ELF1-TCF12	0.0849202	0.0167025	0.0333515	0.0708818		ELF1-TCF12	6.37512	1.25389	2.50376	5.32123
BATF-RELA	0.0848805	0.0175927	0.0335212	0.0766806		BATF-RELA	5.60649	1.16203	2.21413	5.06488
ATF2-ZNF143	0.0847018	0.0165995	0.0320026	0.081168		ATF2-ZNF143	5.95391	1.16682	2.24955	5.70551
RELA-NFIC	0.0845968	0.0155468	0.0325642	0.0749741		RELA-NFIC	6.55453	1.20456	2.52307	5.80897
POLR2A-MXI1	0.0844918	0.0164966	0.0348014	0.0681561		POLR2A-MXI1	6.73563	1.3151	2.77434	5.43336
BATF-IRF4	0.0844833	0.0178651	0.0332455	0.0776602		BATF-IRF4	5.53743	1.17096	2.17906	5.09022
CTCF-SIN3A	0.0844578	0.0199054	0.0345816	0.0721379		CTCF-SIN3A	5.06151	1.19292	2.07246	4.32319
PAX5-BCL11A	0.0842677	0.0166092	0.0331793	0.0753849		PAX5-BCL11A	5.84701	1.15245	2.30218	5.23067
TCF3-FOXM1	0.0840492	0.0142727	0.0315606	0.0745949		TCF3-FOXM1	7.44545	1.26434	2.79578	6.60795
PAX5-BHLHE40	0.083984	0.0159345	0.0329256	0.0714427		PAX5-BHLHE40	6.43793	1.22149	2.52397	5.47656
PML-NFIC	0.0839726	0.0150851	0.0331946	0.0753612		PML-NFIC	6.54664	1.17606	2.5879	5.87528
POU2F2-RELA	0.0838563	0.0144256	0.0316056	0.0731492		POU2F2-RELA	6.98636	1.20185	2.63317	6.09431
TAF1-SMC3	0.0835839	0.0159857	0.0314028	0.0742552		TAF1-SMC3	6.42816	1.2294	2.41509	5.71072
CTCF-USF1	0.0833655	0.021332	0.0343127	0.0723591		CTCF-USF1	4.76941	1.22042	1.96306	4.13973
CHD2-NFIC	0.0832889	0.0147797	0.0327831	0.0734178		CHD2-NFIC	6.50783	1.15482	2.56153	5.73655
BCL3-SMC3	0.0830534	0.0168373	0.0311695	0.073797		BCL3-SMC3	6.14252	1.24527	2.30526	5.45793
POLR2A-TCF3	0.0830421	0.0165735	0.0337893	0.066821		POLR2A-TCF3	6.47616	1.29251	2.63511	5.21114
POLR2A-CHD2	0.0829711	0.0157518	0.0338885	0.0689462		POLR2A-CHD2	6.74949	1.28137	2.75675	5.6086
FOXM1-WRNIP1	0.0829541	0.0125462	0.0297401	0.0750057		FOXM1-WRNIP1	8.3491	1.26274	2.99325	7.54911
RAD21-NFYB	0.0829513	0.0198137	0.0335305	0.0724855		RAD21-NFYB	4.98922	1.19172	2.01674	4.35974
PML-BATF	0.0829513	0.016599	0.0335806	0.0755983		PML-BATF	5.5758	1.11575	2.25721	5.08155
MXI1-POU2F2	0.0827924	0.014497	0.0324277	0.0710161		MXI1-POU2F2	6.96966	1.22039	2.72984	5.9783
CTCF-PBX3	0.0827725	0.0205447	0.0336213	0.0708028		CTCF-PBX3	4.7953	1.19023	1.9478	4.10185
CHD2-BATF	0.0826846	0.016409	0.0331386	0.0734968		CHD2-BATF	5.62754	1.1168	2.25542	5.00221
POLR2A-PML	0.0826789	0.015633	0.0337265	0.0689857		POLR2A-PML	6.86305	1.29768	2.79958	5.7264
RUNX3-STAT3	0.0825995	0.0149359	0.0310788	0.0751084		RUNX3-STAT3	6.57987	1.18979	2.47573	5.98314
ATF2-SP1	0.0824264	0.0147914	0.0324378	0.0723038		ATF2-SP1	6.53928	1.17347	2.57345	5.73621
ZNF143-TCF12	0.0824065	0.0162267	0.0309507	0.0754481		ZNF143-TCF12	6.31386	1.24326	2.37139	5.78072
RUNX3-BCLAF1	0.0820888	0.0151601	0.0312094	0.0735363		RUNX3-BCLAF1	6.70103	1.23754	2.54767	6.00287
CTCF-USF2	0.0819327	0.0195388	0.0327432	0.0715454		CTCF-USF2	4.98002	1.18761	1.99019	4.34866
NFIC-WRNIP1	0.0816547	0.0134825	0.0304374	0.0730385		NFIC-WRNIP1	7.27737	1.20161	2.71269	6.50946
CTCF-MEF2C	0.0815866	0.0182036	0.0323259	0.0760012		CTCF-MEF2C	5.01315	1.11853	1.98628	4.66995
TCF3-NFIC	0.0815696	0.0150571	0.0320781	0.0718061		TCF3-NFIC	6.45774	1.19205	2.53958	5.68478
ATF2-EP300	0.0814419	0.0145055	0.031419	0.0720352		ATF2-EP300	6.7322	1.19906	2.59717	5.95462
ATF2-MXI1	0.0813001	0.0143301	0.0322045	0.0713163		ATF2-MXI1	6.67432	1.17643	2.64383	5.8547
SP1-ELF1	0.0812121	0.0156478	0.0321638	0.0662443		SP1-ELF1	6.50188	1.25277	2.57505	5.30354
POLR2A-WRNIP1	0.0811043	0.0141102	0.0310609	0.0678954		POLR2A-WRNIP1	7.4607	1.29798	2.85726	6.24563
ATF2-IRF4	0.0808546	0.0145506	0.0306274	0.0732203		ATF2-IRF4	6.74575	1.21396	2.55526	6.10881
PAX5-TAF1	0.0808291	0.0155073	0.032666	0.0703208		PAX5-TAF1	6.24049	1.19726	2.52201	5.42918
PAX5-BCL3	0.0806844	0.0167142	0.0316972	0.0688672		PAX5-BCL3	5.9799	1.23876	2.34923	5.10407
EBF1-NFATC1	0.0806844	0.0163768	0.031676	0.0701944		EBF1-NFATC1	5.90492	1.19854	2.31822	5.13721
SMC3-MAX	0.0806674	0.015124	0.0297545	0.0720984		SMC3-MAX	6.69019	1.25431	2.4677	5.97951
MAZ-ZNF143	0.0805936	0.0155291	0.0305163	0.0715375		MAZ-ZNF143	6.77554	1.30553	2.56552	6.01418
TCF3-BATF	0.0804035	0.0165111	0.0322648	0.0722169		TCF3-BATF	5.59872	1.14971	2.24668	5.02866
RAD21-NFATC1	0.080361	0.0163277	0.0304917	0.0747845		RAD21-NFATC1	5.93433	1.20574	2.25169	5.52253
TBP-FOXM1	0.0802816	0.0126682	0.0300743	0.0709687		TBP-FOXM1	7.72941	1.21968	2.89552	6.83278
SP1-ZNF143	0.0800886	0.0157429	0.0305019	0.0708265		SP1-ZNF143	6.32222	1.24275	2.40783	5.59106
BATF-WRNIP1	0.0800773	0.014592	0.0304976	0.0729358		BATF-WRNIP1	6.33114	1.15369	2.41123	5.76652
ATF2-RELA	0.0798446	0.014102	0.0303967	0.0707949		ATF2-RELA	6.86602	1.21266	2.61388	6.08781
BCL11A-FOXM1	0.0798361	0.0138322	0.0297604	0.0735521		BCL11A-FOXM1	7.05413	1.22218	2.62956	6.49889
SMC3-MTA3	0.0796659	0.0140889	0.0284166	0.0728884		SMC3-MTA3	6.91341	1.22264	2.46599	6.32526
ATF2-MEF2A	0.0795354	0.014306	0.0305553	0.0729911		ATF2-MEF2A	6.88381	1.23819	2.64457	6.3174
ELF1-IRF4	0.0793992	0.0147893	0.0307174	0.0698468		ELF1-IRF4	6.2662	1.16717	2.42422	5.51232
EGR1-FOXM1	0.079351	0.0141519	0.0304925	0.0694044		EGR1-FOXM1	7.00397	1.24912	2.69145	6.12603
TBL1XR1-FOXM1	0.0791666	0.0124209	0.0291903	0.0724776		TBL1XR1-FOXM1	8.03247	1.26026	2.96173	7.35379
POLR2A-POLR2A	0.0791269	0.0163594	0.0332981	0.0632184		POLR2A-POLR2A	6.67135	1.3793	2.80743	5.33008
BATF-TBL1XR1	0.0790559	0.0150486	0.0309311	0.0719404		BATF-TBL1XR1	6.09256	1.15974	2.38375	5.54419
POLR2A-TBL1XR1	0.079002	0.0141656	0.031525	0.0669316		POLR2A-TBL1XR1	6.91147	1.23928	2.75796	5.85549
MAZ-ELF1	0.0789708	0.0152996	0.0310321	0.0638979		MAZ-ELF1	6.81146	1.31963	2.67661	5.51137
NFIC-TBL1XR1	0.0788573	0.0134646	0.0302915	0.0710872		NFIC-TBL1XR1	7.08345	1.20947	2.72097	6.38549
POU2F2-TCF3	0.078707	0.0140764	0.0303339	0.0664181		POU2F2-TCF3	6.92424	1.23837	2.66862	5.84313
PAX5-MAX	0.0787041	0.0149888	0.031072	0.0671528		PAX5-MAX	6.43006	1.22457	2.53856	5.48633
BHLHE40-FOXM1	0.0786758	0.0130011	0.0295322	0.0701786		BHLHE40-FOXM1	7.51466	1.24179	2.82075	6.70306
POU2F2-CHD2	0.0786644	0.0135174	0.0305163	0.0682588		POU2F2-CHD2	7.06247	1.21359	2.73975	6.12826
PML-POU2F2	0.0786417	0.0134616	0.0305723	0.0689778		PML-POU2F2	7.09089	1.21379	2.75661	6.21952
TBP-NFIC	0.0785793	0.0134643	0.0307742	0.0683695		TBP-NFIC	6.76392	1.15898	2.64897	5.88508
NFYB-EBF1	0.0785396	0.0192548	0.0328433	0.0647353		NFYB-EBF1	4.70605	1.15374	1.96796	3.87891
MAZ-TCF12	0.0784913	0.0145801	0.0305884	0.0658413		MAZ-TCF12	6.80798	1.26461	2.6531	5.71077
FOXM1-FOXM1	0.0784459	0.0122341	0.0282444	0.0735205		FOXM1-FOXM1	8.49472	1.3248	3.05852	7.96135
POLR2A-BCL11A	0.0782984	0.014888	0.0316073	0.0680771		POLR2A-BCL11A	5.89244	1.12041	2.37865	5.12323
EP300-ELF1	0.0781793	0.0143759	0.0308624	0.0669869		EP300-ELF1	6.1611	1.13293	2.43219	5.27906
NFIC-NFIC	0.0777821	0.0147978	0.030216	0.0697204		NFIC-NFIC	6.60313	1.25622	2.56511	5.91875
PAX5-MTA3	0.0777736	0.0136693	0.029578	0.0685275		PAX5-MTA3	6.84824	1.20363	2.60445	6.03409
POU2F2-WRNIP1	0.0777282	0.0123369	0.0285634	0.068804		POU2F2-WRNIP1	7.8183	1.24091	2.87305	6.92066
RUNX3-CEBPB	0.0777253	0.0141918	0.0289265	0.0695071		RUNX3-CEBPB	6.6731	1.21844	2.48348	5.96753
TBP-BATF	0.0776005	0.014783	0.030932	0.0685512		TBP-BATF	5.85031	1.11449	2.33197	5.16808
ATF2-CHD2	0.0775324	0.0133516	0.0302957	0.0686855		ATF2-CHD2	6.8134	1.17331	2.66233	6.03595
POLR2A-BHLHE40	0.0775267	0.0149306	0.031564	0.0632579		POLR2A-BHLHE40	6.57978	1.26718	2.67887	5.36877
PML-ATF2	0.0774076	0.0134744	0.0304484	0.0699811		PML-ATF2	6.85987	1.1941	2.69834	6.20174
YY1-NFYB	0.0772856	0.0162294	0.0303611	0.0646405		YY1-NFYB	5.83536	1.22538	2.29238	4.88061
POLR2A-EGR1	0.0768912	0.0162457	0.0319356	0.0610616		POLR2A-EGR1	6.36124	1.34402	2.64205	5.05165
ELF1-RELA	0.0766898	0.0139899	0.0296866	0.0656201		ELF1-RELA	6.42138	1.1714	2.48571	5.49449
NFIC-BCL11A	0.0766841	0.0147471	0.0299801	0.0692464		NFIC-BCL11A	6.21373	1.19496	2.4293	5.61105
BHLHE40-NFIC	0.0765196	0.0137795	0.0300005	0.0681008		BHLHE40-NFIC	6.55061	1.17962	2.56825	5.82991
POU2F2-BCL11A	0.0764174	0.0137277	0.0294423	0.0681403		POU2F2-BCL11A	6.4351	1.15601	2.47933	5.73809
ATF2-WRNIP1	0.0763493	0.0122104	0.0283462	0.0687408		ATF2-WRNIP1	7.60552	1.21634	2.8237	6.8476
ELF1-MEF2A	0.0759805	0.0140758	0.0297401	0.0668763		ELF1-MEF2A	6.27986	1.16338	2.45804	5.52738
TCF12-IRF4	0.0758982	0.0136406	0.0288103	0.067374		TCF12-IRF4	6.69698	1.20359	2.54211	5.94484
BATF-BCL11A	0.0758557	0.0167148	0.0305273	0.069278		BATF-BCL11A	5.31382	1.1709	2.13849	4.85304
SP1-TCF12	0.0758415	0.0141034	0.0297095	0.0631394		SP1-TCF12	6.59977	1.22729	2.58534	5.49443
ATF2-TCF3	0.075833	0.0136543	0.0296612	0.0670501		ATF2-TCF3	6.7217	1.2103	2.62911	5.9432
NFATC1-SPI1	0.0757961	0.0161677	0.0302847	0.0689857		NFATC1-SPI1	5.42469	1.15711	2.16746	4.93727
BATF-BHLHE40	0.0757734	0.0152223	0.0302355	0.068488		BATF-BHLHE40	5.67866	1.1408	2.26593	5.13267
YY1-NFATC1	0.0756769	0.0136618	0.0285413	0.0680218		YY1-NFATC1	6.89162	1.24413	2.59915	6.1945
CTCF-SRF	0.0756088	0.0184317	0.0310643	0.0678401		CTCF-SRF	4.85337	1.18314	1.99404	4.3547
RUNX3-CHD1	0.0756032	0.0140224	0.029584	0.0639374		RUNX3-CHD1	6.42212	1.19114	2.51301	5.43117
EGR1-NFIC	0.0755436	0.0145942	0.0304951	0.0657228		EGR1-NFIC	6.01651	1.16233	2.42872	5.23436
POLR2A-TBP	0.0755237	0.013646	0.0303492	0.0621835		POLR2A-TBP	7.069	1.27726	2.84067	5.82036
TAF1-FOXM1	0.0752485	0.0126012	0.0290715	0.0687329		TAF1-FOXM1	7.20378	1.20636	2.78311	6.58002
MEF2A-TCF12	0.0752485	0.0133077	0.0287051	0.0668368		MEF2A-TCF12	6.83543	1.20885	2.60751	6.07133
BCL3-FOXM1	0.0749279	0.0132636	0.0278592	0.0663707		BCL3-FOXM1	7.27565	1.28792	2.70519	6.44472
MXI1-ELF1	0.0748343	0.0142475	0.0298113	0.0610221		MXI1-ELF1	6.71872	1.27916	2.6765	5.47864
EP300-TCF12	0.0747038	0.0132731	0.0288323	0.0642376		EP300-TCF12	6.69525	1.18958	2.58407	5.75723
MAZ-SP1	0.074562	0.0135566	0.0293795	0.061354		MAZ-SP1	6.93488	1.26088	2.73254	5.70643
POU2F2-TBL1XR1	0.0744059	0.0121505	0.0282274	0.0655569		POU2F2-TBL1XR1	7.44888	1.21641	2.82589	6.563
EBF1-MEF2C	0.0743435	0.0144906	0.0290003	0.0652014		EBF1-MEF2C	6.03341	1.176	2.35354	5.29147
POLR2A-BCL3	0.0741903	0.0153819	0.029914	0.0603032		POLR2A-BCL3	6.14723	1.27451	2.4786	4.99658
POU2F2-EGR1	0.0740513	0.0139352	0.029399	0.0620729		POU2F2-EGR1	6.55826	1.23415	2.60369	5.49741
MXI1-ZNF143	0.0738782	0.0143457	0.0282749	0.0652725		MXI1-ZNF143	6.5211	1.26627	2.49578	5.7615
MXI1-TCF12	0.0738583	0.0134504	0.0292251	0.0628708		MXI1-TCF12	6.76577	1.23212	2.67716	5.75926
ZNF143-IRF4	0.0735746	0.0139799	0.0273876	0.0722169		ZNF143-IRF4	6.1785	1.17398	2.2999	6.06448
RAD21-SIN3A	0.0735406	0.0151499	0.0286847	0.0642771		RAD21-SIN3A	5.85855	1.2069	2.28514	5.12058
POU2F2-BHLHE40	0.0735207	0.0127377	0.0283827	0.0633369		POU2F2-BHLHE40	7.0408	1.21984	2.7181	6.06554
EGR1-BATF	0.0735207	0.0158033	0.0303432	0.0653436		EGR1-BATF	5.19831	1.11738	2.14543	4.62015
MAZ-IRF4	0.0734725	0.0129309	0.0280688	0.064917		MAZ-IRF4	6.73207	1.18482	2.57186	5.94815
TCF12-RELA	0.073447	0.0128761	0.0279288	0.0637083		TCF12-RELA	6.88083	1.20629	2.61649	5.96846
BCL3-NFIC	0.0733363	0.0141612	0.0283742	0.0641744		BCL3-NFIC	6.37249	1.23052	2.46555	5.57637
RAD21-MEF2C	0.0732512	0.0143826	0.0276149	0.0684722		RAD21-MEF2C	6.03311	1.18457	2.27442	5.63949
ATF2-TBP	0.0731718	0.0121568	0.0284336	0.0637636		ATF2-TBP	7.08525	1.17715	2.75324	6.17425
CHD2-ELF1	0.0730157	0.0135193	0.0288518	0.0608957		CHD2-ELF1	6.77176	1.25383	2.67583	5.6477
ATF2-TBL1XR1	0.072993	0.012056	0.0277982	0.0660152		ATF2-TBL1XR1	7.40949	1.2238	2.82178	6.70117
POU2F2-TBP	0.0729788	0.0119477	0.0279873	0.0632026		POU2F2-TBP	7.32514	1.19924	2.80919	6.34387
POLR2A-MTA3	0.0729079	0.0127952	0.0285048	0.0620887		POLR2A-MTA3	7.06952	1.24069	2.76397	6.02043
PML-ELF1	0.0728313	0.0135013	0.028795	0.0607456		PML-ELF1	6.79766	1.26013	2.68756	5.66965
CTCF-STAT5A	0.0727916	0.0156015	0.0279229	0.0650355		CTCF-STAT5A	5.41326	1.16023	2.07653	4.83647
ELF1-TCF3	0.0726441	0.0143276	0.0286974	0.0593631		ELF1-TCF3	6.49119	1.28026	2.56429	5.30445
RAD21-PBX3	0.0725221	0.0156185	0.0278066	0.062776		RAD21-PBX3	5.67764	1.22275	2.17694	4.91463
TAF1-NFIC	0.0724767	0.0131412	0.0293566	0.06611		TAF1-NFIC	6.22854	1.12933	2.52286	5.68139
EBF1-SIN3A	0.0724625	0.0152231	0.0298469	0.0595843		EBF1-SIN3A	5.57563	1.17134	2.29657	4.58471
MTA3-FOXM1	0.0724341	0.0113333	0.0263687	0.0656596		MTA3-FOXM1	8.30904	1.30006	3.0248	7.53193
EBF1-PBX3	0.0722043	0.0157945	0.0288569	0.0591419		EBF1-PBX3	5.52828	1.2093	2.20941	4.52816
MAX-FOXM1	0.072071	0.0119134	0.027262	0.0656043		MAX-FOXM1	7.39449	1.22232	2.79708	6.73101
RAD21-USF2	0.0718809	0.0149277	0.027346	0.0642218		RAD21-USF2	5.86257	1.21749	2.23033	5.2379
NFYB-SPI1	0.0718752	0.0185963	0.0308624	0.0614409		NFYB-SPI1	4.29485	1.11121	1.84416	3.67135
RAD21-USF1	0.0718355	0.0159702	0.0279712	0.0636767		RAD21-USF1	5.56327	1.2368	2.16622	4.93141
ELF1-WRNIP1	0.0717617	0.012241	0.0267072	0.0605323		ELF1-WRNIP1	7.44109	1.26929	2.76931	6.27669
EP300-ZNF143	0.0717589	0.0137017	0.0269625	0.0676426		EP300-ZNF143	5.97622	1.1411	2.24549	5.63341
ATF2-BCL11A	0.0715376	0.0131793	0.0277099	0.0648459		ATF2-BCL11A	6.48339	1.19443	2.51133	5.87692
MAZ-EP300	0.071495	0.0124137	0.0278821	0.0617253		MAZ-EP300	6.6586	1.15613	2.59677	5.7487
CTCF-IKZF1	0.0714809	0.0153549	0.0270643	0.065865		CTCF-IKZF1	5.0394	1.08252	1.90803	4.64348
ATF2-BHLHE40	0.0714411	0.0124711	0.0278601	0.0632895		ATF2-BHLHE40	6.84678	1.1952	2.67006	6.06554
USF2-EBF1	0.0714099	0.0151377	0.0284319	0.0593315		USF2-EBF1	5.67578	1.20317	2.25981	4.71576
NFIC-MTA3	0.071356	0.0122401	0.0270635	0.0641823		NFIC-MTA3	7.27052	1.24716	2.75752	6.53958
ATF2-EGR1	0.0711886	0.0134126	0.0284243	0.0616463		ATF2-EGR1	6.31417	1.18964	2.52112	5.46779
BCL3-BATF	0.0711801	0.015465	0.0285422	0.0641665		BCL3-BATF	5.38708	1.17043	2.16014	4.85627
NFYB-SMC3	0.0711659	0.0155114	0.0276098	0.0620571		NFYB-SMC3	5.599	1.22036	2.17221	4.88236
BATF-BATF	0.0711518	0.0171507	0.0296094	0.0666235		BATF-BATF	4.8435	1.1675	2.01559	4.53524
POU2F2-BCL3	0.0711205	0.0132125	0.0272136	0.0601215		POU2F2-BCL3	6.63568	1.23275	2.53908	5.60945
PML-ZNF143	0.0709248	0.0134943	0.0267029	0.0642929		PML-ZNF143	6.51519	1.23959	2.45294	5.90598
POLR2A-MAX	0.0709219	0.0139014	0.0288883	0.0577988		POLR2A-MAX	6.833	1.33933	2.78325	5.56865
MAZ-MEF2A	0.0708879	0.0123224	0.0274274	0.0629024		MAZ-MEF2A	6.80382	1.1827	2.63248	6.03737
SP1-IRF4	0.0706042	0.0124963	0.0271509	0.0623336		SP1-IRF4	6.57312	1.16338	2.5277	5.80315
CHD2-TCF12	0.0705985	0.0125057	0.0275462	0.0603348		CHD2-TCF12	6.92479	1.22665	2.70192	5.91805
BATF-MTA3	0.0705843	0.0134856	0.027396	0.0645694		BATF-MTA3	6.15006	1.17501	2.38703	5.62597
MAZ-RELA	0.0705758	0.0121754	0.0270677	0.0608878		MAZ-RELA	6.88018	1.18693	2.63873	5.93573
CHD2-ZNF143	0.0704879	0.0134524	0.0268353	0.0639374		CHD2-ZNF143	6.52828	1.2459	2.48537	5.9216
EP300-IRF4	0.0704481	0.0123307	0.0266605	0.0630209		EP300-IRF4	6.80632	1.19133	2.57579	6.08874
EP300-MEF2A	0.0703942	0.0120773	0.0268522	0.0629577		EP300-MEF2A	6.99224	1.19963	2.66722	6.25357
PML-TCF12	0.0703517	0.01249	0.0276743	0.0604691		PML-TCF12	6.85326	1.21671	2.69587	5.89056
TAF1-BATF	0.0702893	0.014218	0.0291309	0.065391		TAF1-BATF	5.35129	1.08245	2.21781	4.97837
MEF2C-SPI1	0.069946	0.0145132	0.0277176	0.0637478		MEF2C-SPI1	5.50569	1.14238	2.18174	5.0178
MXI1-SP1	0.0697162	0.0124551	0.0279068	0.0584071		MXI1-SP1	6.89609	1.23202	2.76044	5.77744
TCF12-WRNIP1	0.0696821	0.0112644	0.0257265	0.0604296		TCF12-WRNIP1	7.70133	1.24495	2.84331	6.67873
SP1-MEF2A	0.0696311	0.01207	0.0271195	0.0618833		SP1-MEF2A	6.72848	1.16633	2.62057	5.9798
ZNF143-RELA	0.0696027	0.0131599	0.0256976	0.0650987		ZNF143-RELA	6.20569	1.17332	2.29117	5.80413
EP300-SP1	0.0695006	0.0120456	0.0273104	0.0598134		EP300-SP1	6.59168	1.14245	2.59021	5.67292
MXI1-IRF4	0.0694779	0.0120644	0.0269888	0.0609826		MXI1-IRF4	6.72023	1.16692	2.61049	5.89853
POLR2A-TAF1	0.069475	0.0136119	0.0288459	0.0579173		POLR2A-TAF1	6.80734	1.33373	2.82639	5.67489
YY1-SIN3A	0.0693814	0.0129449	0.0270872	0.0586046		YY1-SIN3A	6.85296	1.2786	2.67547	5.78851
MEF2A-IRF4	0.0691941	0.0121956	0.0261362	0.0636372		MEF2A-IRF4	6.85379	1.208	2.58884	6.30336
USF1-EBF1	0.0691828	0.0160971	0.0281952	0.0567086		USF1-EBF1	5.20026	1.20997	2.11935	4.26261
YY1-PBX3	0.0691601	0.0133651	0.0263305	0.0576013		YY1-PBX3	6.53838	1.26354	2.48928	5.44561
MAX-NFIC	0.0691232	0.0124203	0.0274257	0.0627444		MAX-NFIC	6.37099	1.14476	2.52779	5.78306
CTCF-BCLAF1	0.0691034	0.0139408	0.0263585	0.0628234		CTCF-BCLAF1	5.94365	1.19907	2.26712	5.40351
POU2F2-MTA3	0.0690523	0.011181	0.025869	0.0609984		POU2F2-MTA3	7.55228	1.22287	2.8293	6.67143
ZNF143-TCF3	0.0690296	0.0136635	0.0261736	0.0624205		ZNF143-TCF3	6.35832	1.25855	2.41085	5.74955
POU2F2-POU2F2	0.0689927	0.011492	0.0260412	0.0606903		POU2F2-POU2F2	7.42106	1.23611	2.80107	6.52803
MEF2A-RELA	0.0689672	0.0117582	0.0260947	0.0618912		MEF2A-RELA	7.12066	1.214	2.6942	6.39009
ELF1-TBL1XR1	0.0689275	0.0121414	0.0267691	0.0588338		ELF1-TBL1XR1	6.87113	1.21034	2.66851	5.86492
RELA-IRF4	0.0689275	0.01193	0.025673	0.0613145		RELA-IRF4	6.96132	1.20487	2.59284	6.19245
YY1-MEF2C	0.068814	0.0118369	0.025735	0.062223		YY1-MEF2C	7.03438	1.21	2.63071	6.36063
SP1-RELA	0.0687998	0.011823	0.0266308	0.0592999		SP1-RELA	6.80069	1.16867	2.63239	5.86164
TAF1-POU2F2	0.0686296	0.0120109	0.0271924	0.0614093		TAF1-POU2F2	6.86597	1.20162	2.72044	6.14362
PAX5-NFYB	0.0685785	0.0150936	0.0279161	0.0569693		PAX5-NFYB	5.32613	1.17224	2.16809	4.4245
EP300-RELA	0.0685331	0.0117034	0.0260802	0.0604454		EP300-RELA	7.01786	1.19844	2.67064	6.18968
MXI1-EP300	0.0684934	0.0116911	0.0270771	0.0594184		MXI1-EP300	6.75859	1.15362	2.67183	5.86311
MXI1-MEF2A	0.0683487	0.0116988	0.0268378	0.0609273		MXI1-MEF2A	6.85605	1.17351	2.6921	6.11161
ZNF143-MEF2A	0.0682295	0.0130742	0.0255627	0.0664497		ZNF143-MEF2A	6.04752	1.15883	2.26575	5.88976
TAF1-ATF2	0.0681501	0.0120134	0.0274223	0.0624205		TAF1-ATF2	6.54928	1.15449	2.63531	5.99866
TBP-ELF1	0.0680281	0.0120071	0.026585	0.0560291		TBP-ELF1	6.96716	1.22972	2.72273	5.73828
EGR1-ZNF143	0.0680139	0.0139449	0.0263076	0.0591735		EGR1-ZNF143	6.39955	1.3121	2.47533	5.56773
ELF1-BHLHE40	0.0679714	0.0128612	0.0269473	0.0564321		ELF1-BHLHE40	6.56668	1.24251	2.60336	5.45187
YY1-USF2	0.06796	0.0128144	0.0259258	0.0579489		YY1-USF2	6.70616	1.2645	2.55831	5.71829
PAX5-NFATC1	0.0679033	0.0125512	0.0262643	0.0608325		PAX5-NFATC1	6.55339	1.21133	2.53479	5.87099
YY1-USF1	0.0678408	0.0138485	0.0263593	0.0568034		YY1-USF1	6.30769	1.28761	2.45083	5.28145
ELF1-BCL11A	0.0678323	0.0128542	0.0268887	0.0597423		ELF1-BCL11A	5.80017	1.09913	2.29918	5.10841
POU2F2-MAX	0.0677841	0.0118391	0.0263526	0.0589681		POU2F2-MAX	6.99824	1.2223	2.72072	6.08804
BATF-MAX	0.0677671	0.013474	0.0272747	0.0621203		BATF-MAX	5.55705	1.1049	2.23659	5.094
PML-MAZ	0.0677189	0.0118497	0.0266597	0.0570562		PML-MAZ	7.22624	1.26447	2.84484	6.08843
NFATC1-SMC3	0.0676564	0.0126139	0.0248272	0.0630367		NFATC1-SMC3	6.5715	1.22519	2.41148	6.12279
EGR1-ELF1	0.067489	0.0138394	0.0270788	0.0533509		EGR1-ELF1	6.49867	1.33263	2.60747	5.13728
ATF2-ATF2	0.0674493	0.0117575	0.0258266	0.0615515		ATF2-ATF2	7.16823	1.24953	2.74474	6.54143
MAZ-TCF3	0.0674238	0.0124821	0.0264645	0.0555156		MAZ-TCF3	6.94771	1.28623	2.72705	5.72062
ATF2-BCL3	0.0672564	0.0125907	0.0258961	0.0590313		ATF2-BCL3	6.57097	1.23011	2.53006	5.76737
PML-IRF4	0.0671656	0.0114139	0.0258223	0.0603427		PML-IRF4	6.88712	1.17038	2.64781	6.18751
EBF1-IKZF1	0.0670692	0.0125914	0.0252336	0.058976		EBF1-IKZF1	6.25097	1.17354	2.35182	5.49667
MXI1-RELA	0.06695	0.0113461	0.0261422	0.0578383		MXI1-RELA	6.91847	1.17248	2.70147	5.97689
PML-EP300	0.0667003	0.011123	0.0262575	0.0592367		PML-EP300	6.84502	1.14148	2.69464	6.07907
MXI1-MAZ	0.066462	0.0120494	0.0264552	0.0549626		MXI1-MAZ	7.11331	1.28962	2.83145	5.88255
PBX3-SPI1	0.0663883	0.0149865	0.0268718	0.0556341		PBX3-SPI1	5.0983	1.15089	2.06362	4.27243
EBF1-STAT5A	0.0663769	0.0124672	0.0255008	0.0568192		EBF1-STAT5A	6.42569	1.2069	2.46864	5.50045
SP1-WRNIP1	0.0663315	0.0106335	0.0248399	0.0567718		SP1-WRNIP1	7.66995	1.22955	2.87225	6.56455
SPI1-SIN3A	0.0662861	0.0144171	0.0276022	0.0567718		SPI1-SIN3A	5.17037	1.12455	2.15299	4.42824
TCF12-TBL1XR1	0.0662634	0.011161	0.0253668	0.0577751		TCF12-TBL1XR1	7.29112	1.22807	2.79117	6.35713
TBP-TCF12	0.0662407	0.0110769	0.0256705	0.0562582		TBP-TCF12	7.14167	1.19425	2.76763	6.06542
CHD2-IRF4	0.0662294	0.0112875	0.0253812	0.0586362		CHD2-IRF4	6.85173	1.16774	2.6258	6.06618
CTCF-STAT3	0.0662067	0.0131168	0.0251275	0.0622862		CTCF-STAT3	5.5867	1.10684	2.12033	5.25588
PML-SP1	0.0661102	0.0115298	0.0264238	0.0567718		PML-SP1	7.00513	1.22172	2.7999	6.01561
SP1-TCF3	0.0660875	0.012205	0.026065	0.0545281		SP1-TCF3	6.74795	1.24621	2.6614	5.56766
PML-MEF2A	0.066045	0.0111657	0.0257205	0.0604612		PML-MEF2A	7.05398	1.19256	2.7471	6.45761
ATF2-MTA3	0.0659996	0.0109149	0.0249027	0.05945		ATF2-MTA3	7.58426	1.25428	2.86166	6.83162
RAD21-IKZF1	0.0658322	0.0123688	0.0237396	0.0604691		RAD21-IKZF1	6.1729	1.15979	2.226	5.67002
RAD21-SRF	0.0657868	0.0140168	0.0256187	0.059924		RAD21-SRF	5.67847	1.20988	2.21132	5.17242
TCF12-BCL11A	0.0656932	0.0120654	0.0255627	0.0587468		TCF12-BCL11A	6.36724	1.16942	2.47764	5.69398
EP300-WRNIP1	0.0655173	0.0100828	0.0241248	0.0586204		EP300-WRNIP1	7.80556	1.20124	2.87416	6.98389
CHD2-MEF2A	0.0653981	0.0109254	0.0254168	0.0582886		CHD2-MEF2A	6.99862	1.16919	2.72	6.2378
ZNF143-WRNIP1	0.0653726	0.0112864	0.0235606	0.0608799		ZNF143-WRNIP1	7.27981	1.25684	2.62368	6.77952
ATF2-MAX	0.0652875	0.0113848	0.0256807	0.0593631		ATF2-MAX	6.71291	1.1706	2.64051	6.10376
SRF-EBF1	0.0652619	0.0141205	0.0265375	0.0549547		SRF-EBF1	5.45138	1.1795	2.2167	4.59041
EGR1-TCF12	0.0652109	0.0128348	0.0260938	0.0535642		EGR1-TCF12	6.42645	1.26485	2.57151	5.27869
USF2-SPI1	0.0651541	0.0143421	0.0263576	0.0564953		USF2-SPI1	5.20128	1.14494	2.10414	4.51004
ELF1-BCL3	0.0651484	0.0134548	0.0257409	0.0531613		ELF1-BCL3	6.07937	1.25555	2.40203	4.96078
EP300-TCF3	0.0649073	0.0112352	0.0252115	0.0559027		EP300-TCF3	6.87291	1.18968	2.6696	5.91944
EP300-CHD2	0.0648931	0.0108196	0.0253897	0.0560607		EP300-CHD2	6.95923	1.16031	2.72283	6.01204
IRF4-WRNIP1	0.0648591	0.0101766	0.0235878	0.0586994		IRF4-WRNIP1	7.72094	1.21144	2.80793	6.98769
TCF12-BHLHE40	0.0648562	0.0116755	0.0251937	0.0551917		TCF12-BHLHE40	6.92028	1.2458	2.68822	5.88906
CHD2-SP1	0.0648278	0.0112442	0.0256077	0.0551996		CHD2-SP1	7.03472	1.22015	2.77879	5.98992
RUNX3-ELK1	0.0647938	0.0132103	0.0258206	0.0573801		RUNX3-ELK1	5.71335	1.16485	2.2768	5.05963
TCF3-IRF4	0.0647342	0.0113857	0.0246872	0.0572221		TCF3-IRF4	6.81964	1.19946	2.60076	6.02825
RAD21-STAT5A	0.0646519	0.0121986	0.0236768	0.0583202		RAD21-STAT5A	6.45465	1.21787	2.36382	5.82251
PML-RELA	0.0646321	0.0106884	0.0250597	0.0569851		PML-RELA	7.11778	1.17709	2.75976	6.27563
MAZ-WRNIP1	0.0645839	0.0104972	0.0240315	0.0558237		MAZ-WRNIP1	7.8845	1.28151	2.9338	6.81505
MAZ-CHD2	0.0644533	0.0113686	0.0254177	0.05422		MAZ-CHD2	7.1956	1.26919	2.83764	6.05314
MEF2A-TCF3	0.0641328	0.0110965	0.0245931	0.0566375		MEF2A-TCF3	7.00489	1.21201	2.68617	6.18622
MEF2A-WRNIP1	0.0639029	0.00988742	0.0235123	0.0582728		MEF2A-WRNIP1	7.85125	1.21479	2.88876	7.15952
CHD2-RELA	0.0638036	0.0106211	0.0246228	0.0559422		CHD2-RELA	7.05631	1.17463	2.72313	6.18688
PML-MXI1	0.0637469	0.0108516	0.0255602	0.0544175		PML-MXI1	7.33837	1.24921	2.94242	6.26439
NFATC1-FOXM1	0.0635426	0.0102587	0.0233451	0.0581859		NFATC1-FOXM1	8.04024	1.29807	2.95393	7.36244
TBP-ZNF143	0.0634887	0.0116671	0.0237311	0.056993		TBP-ZNF143	6.66593	1.22498	2.49163	5.98392
ELF1-MTA3	0.0634462	0.0109932	0.0241579	0.0538565		ELF1-MTA3	6.99823	1.21257	2.66466	5.94048
MXI1-TCF3	0.0634065	0.0114567	0.0252005	0.05279		MXI1-TCF3	6.93447	1.25297	2.75606	5.7734
MAZ-BCL11A	0.0633866	0.0113093	0.0248204	0.0571747		MAZ-BCL11A	6.31197	1.12617	2.47159	5.69339
TCF3-RELA	0.0630688	0.0108493	0.0241146	0.0544649		TCF3-RELA	7.03727	1.21057	2.69072	6.07723
NFATC1-NFIC	0.0630405	0.0111578	0.024084	0.0572063		NFATC1-NFIC	7.0578	1.24919	2.69637	6.40462
EGR1-SP1	0.0629695	0.01208	0.0253871	0.0514943		EGR1-SP1	6.5559	1.25767	2.64311	5.36119
ZNF143-BHLHE40	0.0629298	0.0122007	0.0238202	0.0568745		ZNF143-BHLHE40	6.37667	1.23629	2.4137	5.76309
SMC3-SIN3A	0.0628986	0.0120225	0.0236064	0.054852		SMC3-SIN3A	6.51507	1.24529	2.44516	5.68159
SPI1-IKZF1	0.0628646	0.0125877	0.024051	0.0560844		SPI1-IKZF1	5.70011	1.14136	2.18077	5.08533
PAX5-MEF2C	0.0628419	0.0110967	0.0241502	0.0564558		PAX5-MEF2C	6.72492	1.1875	2.5844	6.04152
RELA-WRNIP1	0.0628419	0.00967933	0.0229719	0.0560212		RELA-WRNIP1	7.95977	1.22602	2.90969	7.09584
PAX5-SIN3A	0.0628305	0.0120913	0.0254423	0.05279		PAX5-SIN3A	6.27896	1.20834	2.54257	5.27556
USF1-SPI1	0.0628248	0.0149519	0.0261142	0.0539197		USF1-SPI1	4.80828	1.14434	1.99864	4.12673
TBP-IRF4	0.0627965	0.0102516	0.0238779	0.0551601		TBP-IRF4	7.14423	1.1663	2.71654	6.27545
TAF1-ZNF143	0.0627	0.0122239	0.0240611	0.055879		TAF1-ZNF143	6.51742	1.27063	2.50106	5.80841
ELF1-MAX	0.0626943	0.0119608	0.0246575	0.0508544		ELF1-MAX	6.89017	1.3145	2.70989	5.58895
ELF1-ELF1	0.0625582	0.0123512	0.0246957	0.0496694		ELF1-ELF1	6.8395	1.35037	2.69999	5.43037
PAX5-PBX3	0.0625553	0.012401	0.0243564	0.0516129		PAX5-PBX3	6.16272	1.2217	2.3995	5.08471
YY1-SRF	0.0624617	0.0120061	0.0241171	0.0547019		YY1-SRF	6.59194	1.26707	2.54522	5.773
TAF1-ELF1	0.0624333	0.0118697	0.024946	0.0516524		TAF1-ELF1	6.78311	1.28959	2.71027	5.61181
EBF1-BCLAF1	0.0623936	0.0112581	0.0236828	0.0539434		EBF1-BCLAF1	6.80459	1.2278	2.58282	5.88302
TBP-MEF2A	0.0623908	0.00998021	0.0240883	0.0554524		TBP-MEF2A	7.32688	1.17203	2.82882	6.51207
CTCF-CHD1	0.0622915	0.0128329	0.0241596	0.0526241		CTCF-CHD1	5.6534	1.16468	2.19265	4.77602
BCL3-TCF12	0.0622886	0.0121622	0.0240959	0.0527584		BCL3-TCF12	6.51823	1.27272	2.52153	5.52093
MEF2A-BCL11A	0.0622688	0.0111599	0.0239093	0.0574117		MEF2A-BCL11A	6.68212	1.19758	2.56573	6.1609
TBL1XR1-IRF4	0.0622347	0.0101046	0.0232874	0.0566928		TBL1XR1-IRF4	7.41897	1.20456	2.77608	6.75832
PBX3-SMC3	0.0622177	0.0122559	0.0229523	0.053983		PBX3-SMC3	6.35092	1.25103	2.34288	5.51035
EBF1-STAT3	0.0621808	0.0107976	0.0232832	0.0556499		EBF1-STAT3	6.78251	1.17777	2.53967	6.07014
MAZ-EGR1	0.0620957	0.0120064	0.0248331	0.0497958		MAZ-EGR1	6.88053	1.33037	2.75164	5.51763
ZNF143-TBL1XR1	0.0620645	0.0113665	0.023077	0.0590076		ZNF143-TBL1XR1	6.53031	1.19596	2.42812	6.20866
PAX5-USF2	0.0620532	0.0119072	0.0241816	0.0525846		PAX5-USF2	6.35309	1.21907	2.47575	5.38369
TBP-EP300	0.0619964	0.00994125	0.0240925	0.0535563		TBP-EP300	7.2103	1.15619	2.80201	6.2287
TBP-SP1	0.061917	0.0102634	0.0243759	0.0528453		TBP-SP1	7.2099	1.19512	2.83844	6.15356
YY1-STAT5A	0.0618631	0.0104564	0.0227462	0.0538802		YY1-STAT5A	7.46025	1.26096	2.74303	6.49757
SPI1-STAT5A	0.0618347	0.0121094	0.0239509	0.0549152		SPI1-STAT5A	5.90794	1.15698	2.28836	5.24683
NFYB-FOXM1	0.0618234	0.011896	0.0239873	0.0546308		NFYB-FOXM1	6.14185	1.18181	2.38302	5.4273
POLR2A-NFATC1	0.0617921	0.0114282	0.0245642	0.0535958		POLR2A-NFATC1	6.69903	1.23896	2.66306	5.81045
SP1-TBL1XR1	0.0617751	0.0102212	0.0239933	0.0538486		SP1-TBL1XR1	7.24317	1.19845	2.81323	6.31379
ZNF143-BCL11A	0.0615765	0.0122682	0.0234045	0.0597739		ZNF143-BCL11A	5.61483	1.11867	2.13413	5.45046
MAZ-TBP	0.0614942	0.0103381	0.023928	0.0517946		MAZ-TBP	7.37063	1.23912	2.86798	6.20804
MEF2C-SMC3	0.0614801	0.0110785	0.0224442	0.0576882		MEF2C-SMC3	6.67877	1.20349	2.43818	6.26684
USF1-SMC3	0.061463	0.0126295	0.02315	0.0545992		USF1-SMC3	6.17839	1.26954	2.32708	5.48842
RUNX3-GABPA	0.0614489	0.014373	0.0264315	0.0530033		RUNX3-GABPA	4.92935	1.15298	2.1203	4.25186
POLR2A-NFYB	0.0614432	0.0134493	0.0256323	0.0492744		POLR2A-NFYB	5.60775	1.22748	2.33939	4.49713
SP1-BHLHE40	0.0613723	0.0108564	0.0242749	0.051605		SP1-BHLHE40	6.89713	1.22007	2.72806	5.79946
MAZ-BHLHE40	0.0613581	0.0109951	0.0242376	0.0509176		MAZ-BHLHE40	7.0206	1.25806	2.77327	5.826
TCF3-TCF12	0.0613098	0.0114783	0.0239568	0.0515813		TCF3-TCF12	6.82252	1.2773	2.6659	5.73993
TAF1-TCF12	0.0611595	0.0111786	0.0246448	0.0532956		TAF1-TCF12	6.57623	1.20199	2.64996	5.73066
USF2-SMC3	0.0611311	0.0117448	0.0224518	0.0548757		USF2-SMC3	6.51299	1.25131	2.39205	5.84653
MXI1-WRNIP1	0.0610744	0.00973771	0.0230244	0.0530586		MXI1-WRNIP1	7.97907	1.27218	3.00803	6.93185
CTCF-CEBPB	0.0610658	0.0122306	0.0227928	0.0564558		CTCF-CEBPB	5.56034	1.11365	2.0754	5.14057
NFATC1-BATF	0.0610346	0.0121734	0.0240068	0.0563847		NFATC1-BATF	5.91964	1.18068	2.32838	5.46865
ZNF143-MAX	0.0609694	0.0117195	0.0230847	0.0540067		ZNF143-MAX	6.72273	1.29224	2.54541	5.95499
PML-CHD2	0.0609524	0.0101399	0.0242113	0.0537696		PML-CHD2	7.37374	1.22668	2.92897	6.50481
EP300-TBL1XR1	0.0609098	0.00961997	0.0231203	0.0538644		EP300-TBL1XR1	7.60249	1.20072	2.88577	6.72312
EGR1-IRF4	0.0608814	0.0112561	0.0238287	0.05358		EGR1-IRF4	6.37162	1.17802	2.49382	5.60748
YY1-IKZF1	0.0608701	0.0100672	0.0220336	0.0546861		YY1-IKZF1	7.05193	1.16631	2.55263	6.3355
PML-WRNIP1	0.0608389	0.00942835	0.0227716	0.0536116		PML-WRNIP1	8.08776	1.25338	3.0272	7.12699
MEF2A-TBL1XR1	0.0608105	0.00973304	0.0229778	0.0558		MEF2A-TBL1XR1	7.64246	1.22322	2.88777	7.01276
CHD2-TCF3	0.0607992	0.0106535	0.0238448	0.0511072		CHD2-TCF3	7.06884	1.23863	2.77233	5.942
MAZ-TBL1XR1	0.0607793	0.0102225	0.0235114	0.0522449		MAZ-TBL1XR1	7.29201	1.22644	2.82079	6.26809
BHLHE40-IRF4	0.060714	0.0104395	0.0231364	0.0544096		BHLHE40-IRF4	6.91705	1.18936	2.6359	6.19879
TCF12-MTA3	0.0606374	0.0100521	0.0229099	0.0533114		TCF12-MTA3	7.44338	1.23392	2.81224	6.54409
MXI1-BCL11A	0.0605977	0.0106853	0.0240832	0.0541173		MXI1-BCL11A	6.31682	1.11386	2.51048	5.64129
RAD21-BCLAF1	0.060592	0.0107309	0.022104	0.0562029		RAD21-BCLAF1	7.00562	1.24071	2.55565	6.49815
MXI1-CHD2	0.0605665	0.0103995	0.0241943	0.0516682		MXI1-CHD2	7.28671	1.25115	2.9108	6.21615
EP300-BCL11A	0.0605665	0.0108357	0.0234138	0.0542358		EP300-BCL11A	6.68432	1.19586	2.58403	5.98564
RELA-BCL11A	0.060558	0.010698	0.0230966	0.0546545		RELA-BCL11A	6.71883	1.18693	2.56253	6.06384
SP1-BCL11A	0.0605495	0.0108859	0.0239415	0.0538565		SP1-BCL11A	6.19109	1.11307	2.44798	5.50675
PAX5-USF1	0.0603934	0.0127983	0.0239347	0.0501355		PAX5-USF1	5.84239	1.23809	2.31542	4.85005
EP300-EGR1	0.0603594	0.0109777	0.0241282	0.0512652		EP300-EGR1	6.32149	1.14971	2.52696	5.36905
PML-TCF3	0.0603197	0.0105108	0.0237388	0.0513284		PML-TCF3	7.08244	1.23413	2.78729	6.02673
TCF12-MAX	0.0601665	0.0109669	0.0235318	0.0518815		TCF12-MAX	6.82506	1.24405	2.66936	5.88524
MAZ-BCL3	0.0601438	0.0116344	0.0234147	0.0498353		MAZ-BCL3	6.55521	1.26807	2.55202	5.43167
TBP-RELA	0.0600445	0.00948624	0.0229142	0.0518341		TBP-RELA	7.45252	1.1774	2.84403	6.43347
RELA-TBL1XR1	0.0600388	0.00947272	0.0226113	0.0540304		RELA-TBL1XR1	7.66918	1.21002	2.8883	6.90168
SRF-SPI1	0.0599821	0.0134298	0.0247687	0.0536116		SRF-SPI1	5.0672	1.13453	2.09242	4.52904
MEF2A-BHLHE40	0.0599338	0.0101045	0.0230813	0.0538091		MEF2A-BHLHE40	7.08303	1.19416	2.72777	6.35921
IRF4-BCL11A	0.0598402	0.0107737	0.0227089	0.0547177		IRF4-BCL11A	6.62728	1.19319	2.515	6.05996
RAD21-STAT3	0.0596558	0.0104437	0.021712	0.0568034		RAD21-STAT3	6.70814	1.17437	2.44146	6.38739
POU2F2-NFATC1	0.0595905	0.0101174	0.0227012	0.0538565		POU2F2-NFATC1	7.18791	1.22037	2.73826	6.49626
EP300-BHLHE40	0.0595537	0.0100761	0.0231279	0.0520316		EP300-BHLHE40	7.04817	1.1925	2.73719	6.15793
ZNF143-BCL3	0.0594175	0.0123772	0.0227165	0.0533351		ZNF143-BCL3	5.93694	1.23672	2.26981	5.3292
POU2F2-NFYB	0.0593778	0.0118616	0.0236412	0.050807		POU2F2-NFYB	5.85407	1.16944	2.33079	5.00908
EGR1-RELA	0.0592075	0.0106424	0.0231848	0.0504831		EGR1-RELA	6.57907	1.18258	2.57627	5.60963
TCF3-WRNIP1	0.059182	0.00943167	0.0219648	0.0508544		TCF3-WRNIP1	7.84821	1.25075	2.91279	6.74388
CHD2-WRNIP1	0.0591026	0.00919445	0.0220675	0.0521817		CHD2-WRNIP1	8.07118	1.25562	3.01359	7.12605
BHLHE40-RELA	0.0590969	0.00988643	0.0226961	0.0515496		BHLHE40-RELA	7.16171	1.1981	2.75045	6.24709
EGR1-MEF2A	0.0588699	0.010735	0.0232306	0.0517156		EGR1-MEF2A	6.4775	1.18118	2.55608	5.6903
MXI1-EGR1	0.0588189	0.0112045	0.0238601	0.0478918		MXI1-EGR1	6.76225	1.28815	2.74313	5.50599
MEF2C-NFIC	0.0587678	0.0102035	0.0223212	0.0539593		MEF2C-NFIC	7.15703	1.24264	2.71838	6.57142
CTCF-GABPA	0.0586883	0.0149767	0.024901	0.050175		CTCF-GABPA	4.73335	1.20791	2.00833	4.04673
ZNF143-ZNF143	0.0586117	0.0103996	0.0216849	0.0590471		ZNF143-ZNF143	7.88196	1.39851	2.91613	7.9405
PML-BCL11A	0.0585891	0.0101252	0.0232221	0.0532482		PML-BCL11A	6.44567	1.11393	2.55478	5.8581
MEF2C-FOXM1	0.0585635	0.00927275	0.0215262	0.0541568		MEF2C-FOXM1	8.07245	1.27816	2.9672	7.46501
TAF1-SP1	0.0584699	0.0104541	0.0237294	0.0511388		TAF1-SP1	6.80991	1.21758	2.76374	5.95607
SP1-BCL3	0.058399	0.0112601	0.0229735	0.0484843		SP1-BCL3	6.37679	1.22953	2.50856	5.29417
TAF1-IRF4	0.0583365	0.0101282	0.0229048	0.0536827		TAF1-IRF4	6.59255	1.14458	2.58845	6.06663
MAZ-MTA3	0.0583053	0.00960362	0.0221897	0.0507043		MAZ-MTA3	7.43827	1.22518	2.83083	6.46857
EP300-BCL3	0.0582968	0.0105197	0.0223492	0.0501908		EP300-BCL3	6.70625	1.21014	2.57096	5.77376
MXI1-TBL1XR1	0.0582656	0.00951697	0.0228336	0.0512968		MXI1-TBL1XR1	7.43592	1.21457	2.91404	6.54656
NFYB-NFIC	0.0582514	0.012448	0.0239373	0.0499775		NFYB-NFIC	5.21539	1.1145	2.14316	4.4746
CTCF-ELK1	0.0581805	0.0130713	0.0232001	0.0516682		CTCF-ELK1	5.26829	1.18361	2.10078	4.67859
SPI1-STAT3	0.058138	0.0107419	0.0222126	0.0538249		SPI1-STAT3	6.18792	1.14331	2.3642	5.72886
TAF1-MAZ	0.0581351	0.0105013	0.0232925	0.0492902		TAF1-MAZ	7.11274	1.28482	2.8498	6.03057
EBF1-CEBPB	0.0579847	0.0100676	0.0217477	0.0510282		EBF1-CEBPB	6.80523	1.18156	2.55236	5.9888
CHD2-BCL11A	0.0579819	0.00997554	0.0227173	0.0519921		CHD2-BCL11A	6.52641	1.12284	2.55705	5.8522
MXI1-TBP	0.0579081	0.0094356	0.0227945	0.0486107		MXI1-TBP	7.62074	1.24173	2.99977	6.3972
EBF1-CHD1	0.0578911	0.0104202	0.0226571	0.0485475		EBF1-CHD1	6.62866	1.19314	2.59429	5.5588
POLR2A-SIN3A	0.0578628	0.0114143	0.0241231	0.0464855		POLR2A-SIN3A	6.80993	1.34336	2.83907	5.47093
MEF2C-BATF	0.057806	0.0112241	0.0225256	0.0531692		MEF2C-BATF	6.10007	1.18444	2.37705	5.61076
PML-TBL1XR1	0.0577606	0.00914689	0.0225477	0.0515259		PML-TBL1XR1	7.6324	1.20866	2.97941	6.80856
YY1-BCLAF1	0.0577464	0.0094286	0.0211411	0.051684		YY1-BCLAF1	8.0043	1.30691	2.93039	7.16398
SP1-MAX	0.057701	0.0103552	0.0229184	0.0486265		SP1-MAX	6.93916	1.24532	2.75618	5.84786
SPI1-BCLAF1	0.057701	0.0108094	0.0221108	0.0531771		SPI1-BCLAF1	6.30798	1.1817	2.41719	5.81342
ATF2-NFATC1	0.0576471	0.00988496	0.0219699	0.0526715		ATF2-NFATC1	7.28097	1.24849	2.77486	6.65253
POLR2A-PBX3	0.0576301	0.0115231	0.0230321	0.0453795		POLR2A-PBX3	6.38377	1.27643	2.5513	5.02675
BCL11A-WRNIP1	0.0575195	0.00917061	0.0213311	0.0529559		BCL11A-WRNIP1	7.33913	1.17011	2.72172	6.75685
TAF1-EP300	0.0574996	0.00974546	0.023217	0.0520948		TAF1-EP300	6.50946	1.10327	2.62837	5.89759
BCL3-IRF4	0.0572925	0.0104947	0.0217044	0.0507675		BCL3-IRF4	6.6355	1.21548	2.51376	5.87979
EP300-MTA3	0.0572159	0.00903504	0.0215322	0.0513442		EP300-MTA3	7.64379	1.20704	2.8766	6.85936
TAF1-MEF2A	0.057196	0.00977987	0.0227962	0.0530112		TAF1-MEF2A	6.7401	1.15248	2.68636	6.24695
MXI1-BCL3	0.0571109	0.01074	0.0225579	0.0476232		MXI1-BCL3	6.60357	1.24184	2.6083	5.50653
MXI1-BHLHE40	0.0570882	0.0100199	0.0227326	0.0481604		MXI1-BHLHE40	7.08298	1.24318	2.82045	5.9753
BCL3-MEF2A	0.0570542	0.0102317	0.0217078	0.0506332		BCL3-MEF2A	6.88722	1.2351	2.62043	6.11212
TCF3-BCL11A	0.0569946	0.0101384	0.0222423	0.0507438		TCF3-BCL11A	6.53743	1.1629	2.55125	5.82045
PML-TBP	0.0569776	0.00903344	0.0223763	0.0493692		PML-TBP	7.77247	1.23228	3.05241	6.73458
PML-BHLHE40	0.0569549	0.00964614	0.0226698	0.0494798		PML-BHLHE40	7.17226	1.21473	2.85479	6.23093
TCF3-TBL1XR1	0.0569095	0.00943007	0.0218571	0.0497721		TCF3-TBL1XR1	7.46464	1.23691	2.86693	6.52845
NFYB-BATF	0.0569038	0.0137439	0.0240357	0.0499064		NFYB-BATF	4.51024	1.08935	1.90509	3.95562
PML-EGR1	0.0568641	0.0105064	0.0229303	0.0479708		PML-EGR1	6.87256	1.26979	2.77134	5.79772
CHD2-EGR1	0.0568017	0.0105005	0.0228463	0.0473862		CHD2-EGR1	6.81486	1.25981	2.74102	5.68522
SP1-MTA3	0.0567081	0.00924903	0.0217808	0.0494008		SP1-MTA3	7.34121	1.19734	2.81966	6.39524
TBP-TCF3	0.0567024	0.0092929	0.0220353	0.0474731		TBP-TCF3	7.3126	1.19846	2.84177	6.12234
POLR2A-USF2	0.0566939	0.0110918	0.0227521	0.0459483		POLR2A-USF2	6.56051	1.28352	2.63283	5.31705
PBX3-FOXM1	0.0566683	0.00974017	0.0210809	0.049385		PBX3-FOXM1	7.18627	1.23518	2.67332	6.26264
MEF2A-MTA3	0.0566428	0.00902447	0.0210868	0.0520395		MEF2A-MTA3	7.89741	1.25824	2.94002	7.25559
POLR2A-MEF2C	0.0565435	0.00983161	0.0223814	0.0498906		POLR2A-MEF2C	6.87006	1.19455	2.71935	6.06173
SIN3A-FOXM1	0.0564726	0.00953639	0.0219572	0.050017		SIN3A-FOXM1	7.12354	1.20294	2.76972	6.30923
PAX5-STAT5A	0.0564527	0.00969543	0.0213006	0.0491479		PAX5-STAT5A	7.15892	1.2295	2.70119	6.23259
PAX5-IKZF1	0.0564385	0.00954057	0.0208883	0.0501987		PAX5-IKZF1	6.87039	1.1614	2.54278	6.1108
YY1-STAT3	0.056325	0.008714	0.0204174	0.0519684		YY1-STAT3	7.74376	1.19803	2.80706	7.14479
PAX5-SRF	0.0562995	0.0110995	0.0224187	0.0491321		PAX5-SRF	6.14681	1.21185	2.44769	5.36428
USF2-FOXM1	0.0562995	0.00946129	0.0211165	0.050175		USF2-FOXM1	7.28582	1.2244	2.73272	6.49323
MAZ-MAX	0.0562768	0.0101716	0.0220904	0.0460115		MAZ-MAX	7.29475	1.31847	2.86342	5.96414
SRF-SMC3	0.0562314	0.0109839	0.0210868	0.0511388		SRF-SMC3	6.335	1.23744	2.37563	5.76127
ZNF143-MTA3	0.0561633	0.0100633	0.020442	0.0522212		ZNF143-MTA3	6.65261	1.19201	2.42138	6.18566
IRF4-MTA3	0.056013	0.0090139	0.0206431	0.0510914		IRF4-MTA3	7.58615	1.2208	2.79581	6.9196
POLR2A-USF1	0.0559534	0.0121676	0.0230558	0.0438784		POLR2A-USF1	6.05752	1.31727	2.49603	4.75029
MAX-IRF4	0.055891	0.00962046	0.0214177	0.0507833		MAX-IRF4	6.77406	1.16601	2.59585	6.15501
MXI1-MTA3	0.0558399	0.00898231	0.0215678	0.0487213		MXI1-MTA3	7.52795	1.21093	2.90762	6.56827
NFYB-ELF1	0.0557207	0.0119034	0.022529	0.0449213		NFYB-ELF1	5.71908	1.22174	2.31234	4.61064
TCF3-BHLHE40	0.0556753	0.00995034	0.0218351	0.0466514		TCF3-BHLHE40	7.07568	1.26457	2.77498	5.92885
TAF1-RELA	0.055664	0.00936812	0.022098	0.0503409		TAF1-RELA	6.7824	1.14146	2.69254	6.1338
EGR1-TCF3	0.0556441	0.0109698	0.0223373	0.0451188		EGR1-TCF3	6.56778	1.29478	2.63651	5.32545
RAD21-CHD1	0.0555363	0.0100466	0.0205964	0.0479392		RAD21-CHD1	6.68337	1.20903	2.47862	5.76911
TBP-CHD2	0.0554285	0.0088433	0.021651	0.0480419		TBP-CHD2	7.64006	1.21893	2.98429	6.62192
RELA-MTA3	0.0554143	0.00873269	0.0206321	0.0498274		RELA-MTA3	7.84403	1.23613	2.92052	7.05318
RAD21-CEBPB	0.0553576	0.00979437	0.0198126	0.0516682		RAD21-CEBPB	6.72741	1.19028	2.40775	6.27905
TBP-BCL11A	0.0553491	0.00914037	0.0216162	0.0493139		TBP-BCL11A	6.77531	1.11888	2.64605	6.03654
SMC3-IKZF1	0.0553406	0.00951807	0.0193561	0.051044		SMC3-IKZF1	6.85694	1.17933	2.39831	6.32458
TBL1XR1-BCL11A	0.0553264	0.00908986	0.0211063	0.0511151		TBL1XR1-BCL11A	7.15845	1.1761	2.73086	6.61358
TBL1XR1-WRNIP1	0.0553179	0.00812527	0.0203182	0.0497326		TBL1XR1-WRNIP1	8.48431	1.2462	3.11628	7.62767
BCL3-RELA	0.0552668	0.00992244	0.0209723	0.0476153		BCL3-RELA	6.83915	1.22788	2.59527	5.89229
CHD2-TBL1XR1	0.0552186	0.00879205	0.0214728	0.0487529		CHD2-TBL1XR1	7.58076	1.20703	2.94792	6.69311
POU2F2-MEF2C	0.0551732	0.00898047	0.0209833	0.0498669		POU2F2-MEF2C	7.35868	1.19776	2.79863	6.65095
TBP-WRNIP1	0.055054	0.00820614	0.0203598	0.0480419		TBP-WRNIP1	8.52185	1.27024	3.1515	7.43644
EGR1-WRNIP1	0.0549689	0.00938349	0.0208713	0.0465645		EGR1-WRNIP1	7.44408	1.27075	2.82647	6.30593
EP300-MAX	0.0549462	0.00928307	0.0216476	0.0489741		EP300-MAX	6.73706	1.13822	2.65425	6.00482
ATF2-NFYB	0.0548497	0.0113326	0.0223381	0.0468016		ATF2-NFYB	5.47262	1.1307	2.22878	4.66961
CHD2-BHLHE40	0.0548356	0.00937415	0.0216264	0.0468885		CHD2-BHLHE40	7.17827	1.22713	2.83101	6.13795
PBX3-NFIC	0.0544554	0.0101579	0.0211207	0.0462485		PBX3-NFIC	6.27824	1.17112	2.43504	5.33206
SMC3-STAT5A	0.0544412	0.00949607	0.0193545	0.0495193		SMC3-STAT5A	7.11765	1.24152	2.5304	6.47416
BHLHE40-WRNIP1	0.0544185	0.00853923	0.0202104	0.0478523		BHLHE40-WRNIP1	7.96027	1.24911	2.95636	6.99977
POU2F2-PBX3	0.0543674	0.00980716	0.0206796	0.0450556		POU2F2-PBX3	6.75765	1.21899	2.57039	5.60022
NFIC-IKZF1	0.0543447	0.00902656	0.0201646	0.0486265		NFIC-IKZF1	7.42933	1.234	2.75666	6.64761
FOXM1-IKZF1	0.0543334	0.00826747	0.019508	0.0490926		FOXM1-IKZF1	8.23586	1.25318	2.95702	7.44147
MEF2A-MAX	0.0543277	0.00921363	0.021097	0.0498432		MEF2A-MAX	6.88153	1.16706	2.67229	6.31349
SPI1-CEBPB	0.0542767	0.00999484	0.0205489	0.0496615		SPI1-CEBPB	6.23727	1.14857	2.36141	5.70691
YY1-CHD1	0.0542653	0.00889874	0.0202868	0.0454743		YY1-CHD1	7.76639	1.27358	2.90343	6.50823
TAF1-MXI1	0.0542568	0.00953036	0.0220531	0.0465961		TAF1-MXI1	7.19169	1.26324	2.92311	6.17627
POU2F2-SIN3A	0.0541632	0.00953688	0.021623	0.0465882		POU2F2-SIN3A	6.87541	1.2106	2.74479	5.91386
RUNX3-ZEB1	0.0541575	0.0113876	0.0216501	0.0456402		RUNX3-ZEB1	5.84013	1.228	2.33466	4.92166
MAX-RELA	0.0541291	0.00906454	0.0208798	0.0481525		MAX-RELA	6.98653	1.16997	2.69499	6.21512
ATF2-MEF2C	0.0540554	0.00900235	0.020504	0.0498985		ATF2-MEF2C	7.45352	1.2413	2.82723	6.88034
PML-BCL3	0.0540071	0.00979032	0.0211699	0.0461063		PML-BCL3	6.79387	1.23158	2.66309	5.79999
CHD2-BCL3	0.0539107	0.00986603	0.0210792	0.045498		CHD2-BCL3	6.69198	1.22468	2.61658	5.64771
RUNX3-NRF1	0.0538653	0.0127588	0.0236395	0.0470465		RUNX3-NRF1	4.90041	1.16074	2.15061	4.28006
ELF1-NFATC1	0.0536355	0.00989282	0.0209621	0.0465961		ELF1-NFATC1	6.58775	1.21508	2.57466	5.72315
POU2F2-USF2	0.0536184	0.00944543	0.0206083	0.046446		POU2F2-USF2	6.87345	1.21083	2.64182	5.954
BATF-IKZF1	0.0536043	0.00996337	0.0202257	0.0484211		BATF-IKZF1	6.4257	1.19434	2.42452	5.80439
USF1-FOXM1	0.0535759	0.00974472	0.0203564	0.0472203		USF1-FOXM1	6.71328	1.22105	2.55074	5.9169
BHLHE40-BCL11A	0.0535617	0.00934797	0.0208747	0.048034		BHLHE40-BCL11A	6.657	1.16183	2.59445	5.96998
NFYB-ZNF143	0.0534766	0.011622	0.0210724	0.0471334		NFYB-ZNF143	5.71527	1.2421	2.25209	5.03734
USF2-NFIC	0.0534454	0.00977766	0.0210037	0.0475758		USF2-NFIC	6.32203	1.15659	2.48451	5.62772
TBP-TBL1XR1	0.0533773	0.00804648	0.0205438	0.047086		TBP-TBL1XR1	7.94683	1.19796	3.05858	7.01018
SIN3A-NFIC	0.0532695	0.00974754	0.0217494	0.0468648		SIN3A-NFIC	6.11062	1.11815	2.4949	5.37592
CHD2-MTA3	0.0532099	0.00832352	0.0202995	0.0469438		CHD2-MTA3	7.69081	1.20306	2.93404	6.78512
BCL3-TCF3	0.052929	0.0102443	0.0204616	0.0442181		BCL3-TCF3	6.71773	1.30021	2.59697	5.61215
SPI1-CHD1	0.0529234	0.00996841	0.0209451	0.0453242		SPI1-CHD1	6.07099	1.14351	2.40267	5.19927
TBP-EGR1	0.0528723	0.00925738	0.0210529	0.043989		TBP-EGR1	7.01339	1.22797	2.79262	5.83505
YY1-CEBPB	0.0528609	0.00830435	0.0189863	0.0476153		YY1-CEBPB	7.78879	1.2236	2.79753	7.01587
BCL3-WRNIP1	0.0528354	0.00871978	0.0194758	0.044866		BCL3-WRNIP1	7.64211	1.26123	2.81697	6.48941
PAX5-BCLAF1	0.0527475	0.00874916	0.0198456	0.0467937		PAX5-BCLAF1	7.56469	1.25475	2.84613	6.71083
TCF12-TCF12	0.0526226	0.00933199	0.0201282	0.0446922		TCF12-TCF12	7.18289	1.2738	2.74746	6.1004
STAT5A-NFIC	0.0526169	0.00861494	0.0197142	0.0469201		STAT5A-NFIC	7.62751	1.24885	2.85782	6.80167
PAX5-STAT3	0.0525886	0.0082456	0.0194944	0.048034		PAX5-STAT3	7.48718	1.17395	2.77547	6.83873
TAF1-CHD2	0.0525744	0.00899325	0.0212641	0.046849		TAF1-CHD2	7.15103	1.22324	2.89229	6.37227
STAT5A-FOXM1	0.0525744	0.0079618	0.0190219	0.0471413		STAT5A-FOXM1	8.60796	1.30358	3.11444	7.7184
NFATC1-TCF12	0.0525545	0.00916508	0.0201383	0.0471413		NFATC1-TCF12	7.11928	1.24154	2.72803	6.38598
POLR2A-SRF	0.052546	0.010586	0.0216764	0.0437599		POLR2A-SRF	6.44592	1.29861	2.65909	5.36811
EGR1-TBL1XR1	0.0525233	0.00923895	0.0207381	0.0447712		EGR1-TBL1XR1	6.93986	1.22073	2.74011	5.91557
TBP-BHLHE40	0.0524297	0.00847003	0.0205243	0.0448186		TBP-BHLHE40	7.43991	1.20192	2.91246	6.35987
PBX3-BATF	0.052319	0.0109993	0.0208628	0.0455849		PBX3-BATF	5.40043	1.13535	2.15348	4.70532
PML-MTA3	0.0522935	0.00822409	0.0200136	0.0466909		PML-MTA3	7.83671	1.23246	2.99924	6.99711
PML-MAX	0.0521914	0.00893536	0.0207763	0.0451583		PML-MAX	7.34007	1.25665	2.92193	6.35095
MTA3-WRNIP1	0.0521658	0.00760229	0.0188709	0.046367		MTA3-WRNIP1	8.62369	1.25676	3.1196	7.66507
POU2F2-USF1	0.0521403	0.0100235	0.0203911	0.043436		POU2F2-USF1	6.34713	1.22017	2.48225	5.28754
TAF1-TCF3	0.052129	0.00943437	0.0210206	0.0447712		TAF1-TCF3	6.76869	1.22501	2.72943	5.81332
POLR2A-STAT5A	0.0520439	0.00900739	0.0201612	0.0437125		POLR2A-STAT5A	7.34546	1.2713	2.84555	6.16958
USF2-BATF	0.052007	0.0105823	0.0208781	0.0473783		USF2-BATF	5.51102	1.12138	2.21239	5.02053
EGR1-BHLHE40	0.0519956	0.00980224	0.0209604	0.0430568		EGR1-BHLHE40	6.66911	1.25726	2.68844	5.52259
EGR1-BCL11A	0.0518992	0.00975627	0.0208543	0.0457745		EGR1-BCL11A	5.93341	1.11539	2.38419	5.23321
PML-TAF1	0.0517006	0.00873576	0.0208857	0.0463512		PML-TAF1	7.38756	1.24826	2.98439	6.62318
TAF1-WRNIP1	0.051553	0.0082086	0.0196234	0.0459483		TAF1-WRNIP1	7.82453	1.24587	2.97837	6.97387
NFYB-TCF12	0.051536	0.0107445	0.0207127	0.0426697		NFYB-TCF12	5.64675	1.17726	2.26947	4.67528
TCF3-MTA3	0.0514282	0.00842136	0.0196149	0.0454585		TCF3-MTA3	7.60433	1.24521	2.90032	6.72163
TCF3-MAX	0.051292	0.00933998	0.0202529	0.0432148		TCF3-MAX	6.96061	1.26749	2.74843	5.86449
SMC3-BCLAF1	0.0512892	0.0084071	0.018115	0.0474889		SMC3-BCLAF1	7.74792	1.27001	2.73651	7.17383
BHLHE40-TBL1XR1	0.0512409	0.00823712	0.0198143	0.0452847		BHLHE40-TBL1XR1	7.58122	1.2187	2.93157	6.69998
TBP-MTA3	0.0512183	0.00764039	0.0194181	0.045024		TBP-MTA3	8.13941	1.21418	3.08585	7.15504
ELF1-SIN3A	0.0510764	0.00981158	0.0205871	0.0411607		ELF1-SIN3A	6.85655	1.31712	2.76364	5.52546
TBP-BCL3	0.0510565	0.0086421	0.0196285	0.0431358		TBP-BCL3	7.10916	1.20334	2.73309	6.00627
SRF-FOXM1	0.0510225	0.00884662	0.0193536	0.0460984		SRF-FOXM1	7.08348	1.22818	2.68687	6.39987
ATF2-PBX3	0.050997	0.00925702	0.0196896	0.0437046		ATF2-PBX3	6.52616	1.18464	2.5197	5.59295
BATF-SIN3A	0.050926	0.0103782	0.0213082	0.0455612		BATF-SIN3A	5.25887	1.0717	2.20039	4.70487
ATF2-IKZF1	0.050892	0.00812822	0.0188709	0.0457824		ATF2-IKZF1	7.67618	1.226	2.84635	6.90549
NFIC-STAT3	0.0508693	0.00786876	0.0188022	0.0470544		NFIC-STAT3	7.95982	1.23127	2.94209	7.36288
CHD2-MAX	0.050804	0.00872162	0.020129	0.0437362		CHD2-MAX	7.33448	1.25912	2.90598	6.31411
ATF2-USF2	0.0507984	0.00896449	0.0197642	0.0450003		ATF2-USF2	6.66465	1.17612	2.59303	5.90395
MAZ-MAZ	0.0506679	0.00910067	0.0197931	0.0405603		MAZ-MAZ	7.50204	1.34748	2.93062	6.00549
BCL3-BCL11A	0.0505827	0.00940463	0.0195072	0.0450872		BCL3-BCL11A	6.43843	1.19707	2.48297	5.73893
ATF2-SIN3A	0.0505799	0.00899706	0.020543	0.0446448		ATF2-SIN3A	6.44479	1.14639	2.61755	5.68855
POU2F2-IKZF1	0.0505373	0.00786827	0.0185485	0.0445658		POU2F2-IKZF1	7.54072	1.17403	2.76764	6.64969
SP1-SP1	0.0505317	0.00883679	0.0199636	0.0424564		SP1-SP1	7.07738	1.23767	2.79606	5.94637
BCL3-TBL1XR1	0.0505288	0.00865292	0.0191551	0.044392		BCL3-TBL1XR1	7.2649	1.24409	2.75407	6.38256
MAZ-NFYB	0.0504607	0.01026	0.0202868	0.0405287		MAZ-NFYB	6.01534	1.22307	2.41836	4.83136
ELF1-PBX3	0.0504579	0.0100776	0.0199033	0.0402522		ELF1-PBX3	6.34038	1.26631	2.50099	5.05796
ELF1-USF1	0.050438	0.0106558	0.020174	0.0401653		ELF1-USF1	6.22423	1.31497	2.48954	4.95653
POLR2A-BCLAF1	0.0502905	0.00854304	0.0194766	0.0431832		POLR2A-BCLAF1	7.90956	1.34363	3.06323	6.79174
EP300-NFATC1	0.050248	0.00820823	0.0190999	0.0454269		EP300-NFATC1	7.429	1.21356	2.82386	6.71622
FOXM1-STAT3	0.0501941	0.00710783	0.0180369	0.0475521		FOXM1-STAT3	8.89562	1.25968	3.19659	8.4274
CTCF-NRF1	0.0501827	0.0129598	0.0217299	0.0434281		CTCF-NRF1	4.67729	1.20792	2.02533	4.04772
TAF1-TBL1XR1	0.0501742	0.00817247	0.0200043	0.0452926		TAF1-TBL1XR1	7.25134	1.18111	2.89108	6.54583
PAX5-CHD1	0.0501543	0.00825776	0.0194104	0.0425828		PAX5-CHD1	7.36734	1.21301	2.85127	6.25513
MXI1-MAX	0.0501288	0.00878111	0.0200382	0.0421009		MXI1-MAX	7.33787	1.28538	2.9332	6.16274
TAF1-BCL11A	0.050126	0.00876304	0.0203436	0.0467541		TAF1-BCL11A	6.12854	1.07139	2.48727	5.7163
RAD21-ELK1	0.0501231	0.00988631	0.0189973	0.0457113		RAD21-ELK1	6.09555	1.20229	2.31029	5.55902
BATF-STAT5A	0.0500636	0.00916508	0.0192408	0.0455138		BATF-STAT5A	6.41925	1.17516	2.46709	5.83587
EP300-EP300	0.0499416	0.00807819	0.0189812	0.0440048		EP300-EP300	7.62529	1.23341	2.89813	6.71884
RUNX3-REST	0.0498706	0.0134494	0.0215203	0.0424564		RUNX3-REST	4.18525	1.12871	1.80603	3.56303
BCL3-BHLHE40	0.0498224	0.0092108	0.0192798	0.0417611		BCL3-BHLHE40	6.81314	1.25956	2.63648	5.71078
POLR2A-IKZF1	0.0497713	0.00805927	0.0188921	0.043199		POLR2A-IKZF1	6.94479	1.12454	2.63609	6.02773
SMC3-STAT3	0.0497004	0.00803333	0.0174889	0.0476311		SMC3-STAT3	7.41398	1.19836	2.60888	7.10529
RUNX3-RFX5	0.0496834	0.0104462	0.0200713	0.0415636		RUNX3-RFX5	5.53914	1.16463	2.23773	4.63388
ELF1-USF2	0.0496692	0.00959415	0.0195207	0.0404497		ELF1-USF2	6.54665	1.26456	2.57293	5.33147
MAZ-NFATC1	0.0496607	0.00860793	0.0192196	0.0438152		MAZ-NFATC1	7.08318	1.22776	2.74131	6.24943
BCL11A-MTA3	0.0496068	0.00809565	0.0187114	0.0458377		BCL11A-MTA3	7.30223	1.1917	2.75436	6.74741
POU2F2-STAT5A	0.0495954	0.00779427	0.0184374	0.0434202		POU2F2-STAT5A	7.86544	1.23611	2.92402	6.8861
USF1-NFIC	0.0495103	0.00981527	0.019754	0.0435466		USF1-NFIC	5.72803	1.13556	2.28542	5.03807
EGR1-BCL3	0.0494366	0.0101476	0.0197854	0.0407894		EGR1-BCL3	6.1965	1.27193	2.47995	5.11265
BATF-STAT3	0.049411	0.00854168	0.0186427	0.0464934		BATF-STAT3	6.86624	1.18697	2.59062	6.46081
TAF1-BHLHE40	0.0493826	0.00864702	0.0200331	0.0429462		TAF1-BHLHE40	6.89809	1.20787	2.79836	5.999
TBL1XR1-MTA3	0.0493656	0.00738204	0.0184603	0.0448818		TBL1XR1-MTA3	8.35078	1.24876	3.12278	7.59229
ELK1-EBF1	0.0493458	0.00999471	0.0197175	0.0428909		ELK1-EBF1	5.72151	1.15886	2.2862	4.97308
RAD21-GABPA	0.0493089	0.0111444	0.0199127	0.0435703		RAD21-GABPA	5.35303	1.20985	2.16174	4.73005
MAX-WRNIP1	0.0492862	0.00789322	0.018456	0.0433886		MAX-WRNIP1	7.9669	1.2759	2.98334	7.01358
SP1-NFATC1	0.0489315	0.00844938	0.0191347	0.043752		SP1-NFATC1	6.96759	1.20315	2.72468	6.23006
ZNF143-SIN3A	0.048923	0.00948882	0.0187869	0.0426855		ZNF143-SIN3A	6.7325	1.3058	2.58534	5.87412
SRF-NFIC	0.0488947	0.00924558	0.0194249	0.0443683		SRF-NFIC	6.13714	1.16048	2.43816	5.569
PAX5-CEBPB	0.0488322	0.00773712	0.018126	0.043752		PAX5-CEBPB	7.53534	1.19392	2.79704	6.75141
NFATC1-MEF2A	0.0487698	0.00808164	0.018378	0.0450398		NFATC1-MEF2A	7.58304	1.25658	2.85752	7.00307
FOXM1-BCLAF1	0.0486932	0.00717973	0.0176255	0.0450477		FOXM1-BCLAF1	8.83265	1.30236	3.19715	8.17137
NFATC1-IRF4	0.0486819	0.00813608	0.0181863	0.0446132		NFATC1-IRF4	7.30002	1.22003	2.72709	6.6899
BHLHE40-MTA3	0.0486649	0.00765637	0.0184772	0.0432701		BHLHE40-MTA3	7.75152	1.21954	2.94313	6.89223
TAF1-EGR1	0.0485769	0.00928823	0.0198915	0.0405287		TAF1-EGR1	6.73177	1.28716	2.75655	5.61645
NFIC-BCLAF1	0.0485599	0.00768452	0.0181218	0.0447791		NFIC-BCLAF1	7.79054	1.23284	2.90731	7.18398
USF1-BATF	0.0485003	0.0106687	0.0197812	0.0436256		USF1-BATF	5.02876	1.10619	2.05101	4.52332
YY1-ELK1	0.0484209	0.00871339	0.0184815	0.0423695		YY1-ELK1	7.04202	1.26722	2.68783	6.16194
ATF2-STAT5A	0.0483982	0.00770025	0.0180412	0.0432622		ATF2-STAT5A	7.89668	1.25638	2.94361	7.05869
NFYB-SP1	0.048384	0.00984317	0.0195962	0.0395648		NFYB-SP1	5.76472	1.17277	2.3348	4.71396
EGR1-MTA3	0.0483726	0.00835081	0.0187869	0.0413503		EGR1-MTA3	7.07999	1.22225	2.74972	6.05218
POU2F2-SRF	0.0482875	0.00874547	0.0189472	0.0425749		POU2F2-SRF	6.66229	1.20662	2.61417	5.87411
ELF1-MEF2C	0.0481967	0.00839505	0.0186571	0.0424011		ELF1-MEF2C	6.69976	1.16698	2.5935	5.89411
MAX-BCL11A	0.0481882	0.00835486	0.0189744	0.0443683		MAX-BCL11A	6.34943	1.10086	2.50012	5.84609
MEF2C-TCF12	0.0481854	0.00800199	0.0183254	0.0434281		MEF2C-TCF12	7.2856	1.2099	2.77079	6.5663
NFATC1-RELA	0.0481173	0.00782328	0.0181277	0.0436098		NFATC1-RELA	7.59702	1.23518	2.8621	6.88535
EGR1-MAX	0.048001	0.0092038	0.0193561	0.0389328		EGR1-MAX	6.82612	1.30885	2.7526	5.53656
TBP-MAX	0.0479669	0.00776551	0.0186673	0.0412713		TBP-MAX	7.66299	1.24058	2.9822	6.59332
YY1-GABPA	0.0478364	0.00978663	0.0192467	0.0401811		YY1-GABPA	6.2327	1.27512	2.50769	5.23527
TCF12-SIN3A	0.0478307	0.00874854	0.0191737	0.0404418		TCF12-SIN3A	6.65661	1.21754	2.66841	5.62829
USF1-ZNF143	0.04774	0.0100395	0.0183008	0.0415794		USF1-ZNF143	6.24089	1.31243	2.3924	5.43555
TAF1-TBP	0.0476634	0.00771647	0.0189735	0.0421088		TAF1-TBP	7.58165	1.22743	3.01806	6.6981
CTCF-ZEB1	0.0476605	0.011053	0.0191958	0.040426		CTCF-ZEB1	5.33842	1.23803	2.15011	4.52809
MXI1-NFATC1	0.0476095	0.00805607	0.0187165	0.0424959		MXI1-NFATC1	7.1686	1.21301	2.81816	6.39864
MAX-TBL1XR1	0.0474761	0.00771979	0.0184535	0.0421325		MAX-TBL1XR1	7.45391	1.21203	2.89726	6.61494
USF2-TCF12	0.0473655	0.00864628	0.0182982	0.0400784		USF2-TCF12	6.76984	1.23579	2.61533	5.72831
ATF2-USF1	0.0473201	0.00910276	0.0186537	0.0410896		ATF2-USF1	6.04569	1.16298	2.38323	5.24968
NFIC-CEBPB	0.047286	0.007355	0.0173905	0.0431753		NFIC-CEBPB	8.14816	1.26739	2.99667	7.43982
TAF1-BCL3	0.0472804	0.00883642	0.0189362	0.0412871		TAF1-BCL3	6.47561	1.21025	2.59354	5.65476
TAF1-MTA3	0.0472435	0.00754391	0.0184764	0.0429541		TAF1-MTA3	7.48689	1.19552	2.92804	6.80713
ATF2-STAT3	0.0471555	0.0070347	0.017427	0.0444631		ATF2-STAT3	8.27858	1.23501	3.05947	7.80589
GABPA-EBF1	0.0471243	0.0110295	0.0202715	0.0387669		GABPA-EBF1	4.91139	1.14952	2.11274	4.04037
PBX3-TCF12	0.047042	0.00889652	0.0181549	0.0392488		PBX3-TCF12	6.57341	1.24315	2.53687	5.48443
NFYB-IRF4	0.046991	0.00951967	0.0186274	0.0412081		NFYB-IRF4	5.57649	1.12971	2.21054	4.89023
SMC3-CHD1	0.0469314	0.00791006	0.016856	0.0407025		SMC3-CHD1	7.40054	1.24733	2.658	6.41832
POLR2A-STAT3	0.0468122	0.00719436	0.0178003	0.0418243		POLR2A-STAT3	7.65752	1.17685	2.91176	6.8416
EP300-MEF2C	0.0467839	0.00744927	0.017718	0.0423932		EP300-MEF2C	7.59224	1.20889	2.87533	6.8797
ZNF143-NFATC1	0.0467753	0.00894888	0.0175568	0.0443287		ZNF143-NFATC1	6.26019	1.19768	2.34972	5.93275
SP1-SIN3A	0.0467526	0.00844139	0.0190007	0.0391382		SP1-SIN3A	6.84532	1.23595	2.782	5.73045
RUNX3-ETS1	0.0467214	0.00997616	0.0192798	0.040347		RUNX3-ETS1	5.51695	1.178	2.27659	4.76424
CHD1-FOXM1	0.0466817	0.00684124	0.0174507	0.0412397		CHD1-FOXM1	8.56617	1.25538	3.20224	7.56755
CTCF-REST	0.0466193	0.0144178	0.0210953	0.041374		CTCF-REST	3.81696	1.18046	1.72718	3.38751
CEBPB-FOXM1	0.0465001	0.00662947	0.0165617	0.0427171		CEBPB-FOXM1	9.13433	1.30227	3.25331	8.3912
SRF-BATF	0.0464831	0.00986455	0.0190295	0.0431516		SRF-BATF	5.23615	1.1112	2.1436	4.86087
MXI1-NFYB	0.0464519	0.009368	0.0189642	0.0384114		MXI1-NFYB	5.93828	1.19758	2.42433	4.9104
SMC3-CEBPB	0.0462221	0.00753961	0.01609	0.0433807		SMC3-CEBPB	7.39718	1.2066	2.57497	6.94245
EP300-NFYB	0.0461767	0.00935018	0.0187521	0.0394621		EP300-NFYB	5.49013	1.11168	2.22951	4.6918
BATF-BCLAF1	0.0461342	0.00807906	0.0175474	0.0429778		BATF-BCLAF1	6.69089	1.17171	2.54493	6.23312
POU2F2-STAT3	0.0461115	0.00671526	0.0169214	0.0428751		POU2F2-STAT3	8.22506	1.19782	3.01832	7.64777
MAX-BHLHE40	0.0461058	0.00804157	0.0181744	0.0395648		MAX-BHLHE40	7.14486	1.24617	2.81642	6.13123
MEF2A-MEF2A	0.0460122	0.00754194	0.0172887	0.0432859		MEF2A-MEF2A	7.76042	1.27202	2.91591	7.3006
MAZ-PBX3	0.0459526	0.00869557	0.0179351	0.0372185		MAZ-PBX3	6.723	1.27219	2.62396	5.44517
MAZ-USF1	0.0459441	0.0091652	0.0182473	0.0369182		MAZ-USF1	6.54672	1.30598	2.60012	5.2606
MAZ-SIN3A	0.0458817	0.00835019	0.0184034	0.0372422		MAZ-SIN3A	7.21746	1.31353	2.89497	5.85841
USF1-TCF12	0.0458817	0.00932855	0.0180946	0.0378031		USF1-TCF12	6.19589	1.25973	2.44351	5.10495
SRF-ELF1	0.045876	0.0090681	0.0183322	0.0387116		SRF-ELF1	6.49248	1.28334	2.59441	5.47856
MEF2C-IRF4	0.0458646	0.00747311	0.0171258	0.0421641		MEF2C-IRF4	7.4444	1.21298	2.77973	6.84375
BCL3-MAX	0.0458561	0.00864886	0.0179733	0.0391619		BCL3-MAX	6.64075	1.2525	2.60285	5.67132
POLR2A-CHD1	0.0457994	0.00782205	0.0182151	0.0379058		POLR2A-CHD1	7.6967	1.31451	3.06109	6.37016
MAZ-USF2	0.0457994	0.00833557	0.017824	0.0379374		MAZ-USF2	7.00408	1.27475	2.72582	5.80175
ATF2-SRF	0.0457795	0.00840599	0.018042	0.041058		ATF2-SRF	6.42275	1.17934	2.53125	5.76034
POU2F2-BCLAF1	0.0457795	0.00704219	0.0170249	0.0408368		POU2F2-BCLAF1	8.26046	1.27069	3.07197	7.36859
CHD2-NFATC1	0.0457426	0.00748258	0.0176976	0.0408684		CHD2-NFATC1	7.37214	1.20593	2.85224	6.58658
SP1-USF2	0.0457143	0.0082617	0.0179258	0.0381033		SP1-USF2	6.77009	1.22352	2.65474	5.64293
USF2-ZNF143	0.0456717	0.00896498	0.0170418	0.0405129		USF2-ZNF143	6.47116	1.27024	2.41463	5.74021
BCL3-MTA3	0.0456547	0.00765969	0.0170596	0.0402996		BCL3-MTA3	7.56741	1.26962	2.82769	6.67978
ZNF143-PBX3	0.0456405	0.00931503	0.0173583	0.0401653		ZNF143-PBX3	6.17852	1.26101	2.34985	5.43732
RUNX3-SIX5	0.0455667	0.0108865	0.0194766	0.0398019		RUNX3-SIX5	4.75412	1.13583	2.03205	4.15265
SP1-PBX3	0.0455412	0.00849314	0.0177655	0.0369261		SP1-PBX3	6.60259	1.23134	2.57565	5.35357
NFYB-MEF2A	0.0455185	0.00910313	0.0182736	0.0398335		NFYB-MEF2A	5.64334	1.1286	2.26555	4.93851
NFIC-CHD1	0.0454845	0.00715416	0.0176739	0.0399204		NFIC-CHD1	7.54081	1.18608	2.93012	6.61834
BATF-CEBPB	0.0453795	0.00778579	0.0169799	0.0422036		BATF-CEBPB	6.93601	1.19002	2.59529	6.45059
IRF4-IRF4	0.0453256	0.00758545	0.016778	0.0425038		IRF4-IRF4	7.24226	1.21203	2.68084	6.79138
MEF2C-RELA	0.0453142	0.00714532	0.0169731	0.0416979		MEF2C-RELA	7.72978	1.21886	2.8953	7.11291
PML-NFYB	0.0452603	0.0088535	0.0183822	0.0381349		PML-NFYB	6.03211	1.17996	2.44991	5.08246
NFYB-RELA	0.0450929	0.00888263	0.0178605	0.038364		NFYB-RELA	5.73737	1.13018	2.27247	4.88122
ATF2-BCLAF1	0.0450475	0.00694288	0.0167381	0.0412476		ATF2-BCLAF1	8.12412	1.25212	3.01864	7.43882
ELK1-SPI1	0.045039	0.00940684	0.0181269	0.0403786		ELK1-SPI1	5.35438	1.11831	2.15498	4.80033
PML-NFATC1	0.0450022	0.00741903	0.0175474	0.0412397		PML-NFATC1	7.42678	1.22438	2.89588	6.80586
TAF1-MAX	0.0449511	0.00791178	0.0180624	0.0384746		TAF1-MAX	7.27661	1.28075	2.92391	6.22821
MAZ-MEF2C	0.0449426	0.00735672	0.0173396	0.0397624		MAZ-MEF2C	7.24619	1.18614	2.7957	6.41097
SP1-USF1	0.0448915	0.00897248	0.0179309	0.0361519		SP1-USF1	6.23605	1.2464	2.49085	5.022
MAX-MTA3	0.0448036	0.00716572	0.0171988	0.0403549		MAX-MTA3	7.55888	1.20894	2.90163	6.80834
ELF1-STAT5A	0.044778	0.0077295	0.0169409	0.037574		ELF1-STAT5A	7.21	1.24458	2.72776	6.05003
SP1-MEF2C	0.0447326	0.00726208	0.01736	0.0399915		SP1-MEF2C	7.18974	1.16721	2.79021	6.4277
CHD2-NFYB	0.0446191	0.00871708	0.0179292	0.0378663		CHD2-NFYB	6.06525	1.18495	2.43719	5.14731
MXI1-MXI1	0.0444546	0.00767604	0.0178851	0.0375661		MXI1-MXI1	7.5067	1.29619	3.02012	6.34349
NFATC1-WRNIP1	0.0443922	0.00670444	0.0161909	0.0400152		NFATC1-WRNIP1	8.27132	1.2492	3.01675	7.45578
POLR2A-CEBPB	0.0442645	0.0069714	0.016795	0.0392646		POLR2A-CEBPB	7.69393	1.21175	2.91925	6.82487
NFATC1-TCF3	0.0441936	0.0076136	0.0170613	0.0394937		NFATC1-TCF3	7.33609	1.26385	2.83217	6.55592
RELA-RELA	0.044168	0.00694227	0.0163385	0.039075		RELA-RELA	7.93146	1.24666	2.93399	7.01688
EP300-PBX3	0.043978	0.0077225	0.0168128	0.0372027		EP300-PBX3	6.71933	1.17991	2.5688	5.68414
TCF12-IKZF1	0.0439751	0.00690724	0.0161723	0.0396676		TCF12-IKZF1	7.54826	1.18562	2.77594	6.80887
TBP-NFATC1	0.0437396	0.00677364	0.0167975	0.0394305		TBP-NFATC1	7.77561	1.20415	2.9861	7.00958
EP300-IKZF1	0.043734	0.00679404	0.0161324	0.0390908		EP300-IKZF1	7.95545	1.23587	2.93457	7.11083
TCF12-STAT5A	0.0437283	0.0070696	0.016347	0.0380717		TCF12-STAT5A	7.78553	1.2587	2.91048	6.77841
POU2F2-CHD1	0.0437028	0.00667728	0.0167279	0.0373054		POU2F2-CHD1	8.05535	1.23076	3.08332	6.87617
CTCF-RFX5	0.043663	0.0101755	0.0175619	0.0369419		CTCF-RFX5	5.04028	1.17462	2.02727	4.26442
NFATC1-BCL11A	0.0436148	0.00739544	0.0165905	0.0402838		NFATC1-BCL11A	7.13216	1.20935	2.71298	6.58745
MXI1-MEF2C	0.043612	0.00700926	0.0170435	0.0392409		MXI1-MEF2C	7.34557	1.18057	2.87064	6.60936
CTCF-SIX5	0.0435808	0.0113852	0.0185782	0.0382376		CTCF-SIX5	4.56382	1.19227	1.94553	4.00428
NFYB-TCF3	0.0435382	0.00897629	0.0176272	0.0356463		NFYB-TCF3	5.77326	1.19027	2.3374	4.72677
SIN3A-IRF4	0.0433964	0.00757033	0.0170647	0.0384193		SIN3A-IRF4	6.5408	1.14102	2.57203	5.79064
PAX5-ELK1	0.043368	0.00802792	0.0170596	0.0380401		PAX5-ELK1	6.49209	1.20176	2.55379	5.69451
ATF2-CEBPB	0.0433623	0.006466	0.0158126	0.039636		ATF2-CEBPB	8.45176	1.26029	3.08203	7.72545
BATF-CHD1	0.0433254	0.00750101	0.0171216	0.0386405		BATF-CHD1	6.51818	1.12851	2.57589	5.81335
MEF2A-IKZF1	0.043158	0.00664864	0.015788	0.0391224		MEF2A-IKZF1	8.04028	1.23863	2.94127	7.28845
PBX3-IRF4	0.0431325	0.00774917	0.0163411	0.0374555		PBX3-IRF4	6.58677	1.18338	2.49545	5.71983
NFATC1-TBL1XR1	0.0431183	0.00669989	0.0162698	0.0397071		NFATC1-TBL1XR1	8.04112	1.24946	3.03415	7.40496
USF2-IRF4	0.0430247	0.00750753	0.0163928	0.0386642		USF2-IRF4	6.72369	1.17324	2.56179	6.04226
PML-PML	0.043002	0.00693563	0.0169824	0.0382297		PML-PML	7.89654	1.2736	3.11852	7.02019
EP300-USF2	0.0429821	0.00740084	0.0166652	0.0376688		EP300-USF2	6.75771	1.16357	2.62012	5.92233
ATF2-CHD1	0.0429367	0.00655609	0.0166499	0.0380954		ATF2-CHD1	7.8904	1.2048	3.05972	7.00072
POU2F2-CEBPB	0.0428431	0.00629331	0.0157184	0.038443		POU2F2-CEBPB	8.21553	1.20679	3.01413	7.37177
MXI1-PBX3	0.0428176	0.00789334	0.0169392	0.0353224		MXI1-PBX3	6.71259	1.23745	2.65559	5.53755
SRF-TCF12	0.0427864	0.00800248	0.0167729	0.0365627		SRF-TCF12	6.54307	1.22377	2.56498	5.59132
GABPA-SPI1	0.0427325	0.0102413	0.0185417	0.0368945		GABPA-SPI1	4.60979	1.10478	2.0002	3.98002
EP300-SIN3A	0.0426984	0.00732046	0.0172743	0.0374002		EP300-SIN3A	6.45643	1.10693	2.61204	5.65528
ELK1-SMC3	0.0426332	0.00779735	0.0156174	0.0386247		ELK1-SMC3	6.75625	1.23568	2.47496	6.12101
ELF1-BCLAF1	0.0425906	0.00718268	0.0161519	0.0362862		ELF1-BCLAF1	7.78628	1.31312	2.95284	6.63373
GABPA-SMC3	0.0424658	0.00884711	0.0164565	0.0375898		GABPA-SMC3	5.96646	1.24302	2.31214	5.28138
SRF-ZNF143	0.0423438	0.00841103	0.0162164	0.0383798		SRF-ZNF143	6.3781	1.26693	2.44262	5.78102
RAD21-NRF1	0.0422558	0.00969752	0.0174448	0.0376451		RAD21-NRF1	5.28103	1.21197	2.18021	4.70478
IRF4-IKZF1	0.0421906	0.00662689	0.0153298	0.0383008		IRF4-IKZF1	7.73651	1.21517	2.81104	7.02323
PBX3-MEF2A	0.0421707	0.00739666	0.0160806	0.0363731		PBX3-MEF2A	6.72191	1.17901	2.56321	5.79778
PML-MEF2C	0.0420941	0.00665319	0.0164183	0.0388301		PML-MEF2C	7.54208	1.19206	2.94169	6.95726
POLR2A-ELK1	0.0420884	0.00794336	0.0171445	0.0352118		POLR2A-ELK1	7.02972	1.32672	2.86352	5.88116
MAZ-SRF	0.0420771	0.00784393	0.016694	0.035433		MAZ-SRF	6.85153	1.27725	2.71833	5.76965
PBX3-RELA	0.0420743	0.00731235	0.0160187	0.035749		PBX3-RELA	6.8347	1.18784	2.60214	5.8072
USF2-MEF2A	0.0420601	0.00723688	0.0161909	0.0379058		USF2-MEF2A	6.83231	1.17557	2.63008	6.15748
PML-SIN3A	0.0420459	0.00725028	0.017052	0.0362862		PML-SIN3A	7.32359	1.26286	2.97013	6.32037
CTCF-ETS1	0.0420431	0.00991175	0.0172565	0.035986		CTCF-ETS1	5.13324	1.21017	2.10692	4.3937
MEF2A-SIN3A	0.0420317	0.00726048	0.0168119	0.0376372		MEF2A-SIN3A	6.61788	1.14316	2.64703	5.92596
MXI1-USF2	0.0419665	0.00749253	0.0165778	0.0354014		MXI1-USF2	6.99358	1.24861	2.76264	5.89953
EGR1-NFYB	0.0419579	0.00899288	0.0172429	0.0339398		EGR1-NFYB	5.70279	1.22228	2.3436	4.61299
NFYB-WRNIP1	0.0418899	0.0076662	0.016017	0.036144		NFYB-WRNIP1	6.56449	1.20136	2.51	5.66407
PAX5-GABPA	0.0418842	0.00896535	0.0176365	0.035512		PAX5-GABPA	5.60497	1.19975	2.36013	4.75224
EP300-STAT5A	0.0418785	0.00633793	0.0156361	0.037179		EP300-STAT5A	8.06267	1.22021	3.01034	7.15789
USF2-RELA	0.0418728	0.00711717	0.016056	0.0366496		USF2-RELA	6.96565	1.18396	2.67096	6.09675
NFATC1-BHLHE40	0.0418558	0.00693416	0.0161137	0.037811		NFATC1-BHLHE40	7.44942	1.23413	2.86789	6.72953
YY1-NRF1	0.0418445	0.00856233	0.0171097	0.0354014		YY1-NRF1	6.2252	1.27382	2.54541	5.26666
PML-PBX3	0.0418274	0.0074076	0.0163436	0.0349116		PML-PBX3	6.86943	1.21657	2.68416	5.73361
RELA-SIN3A	0.0417281	0.00711041	0.0166329	0.0360176		RELA-SIN3A	6.70474	1.14248	2.67252	5.78719
CHD2-MEF2C	0.0416487	0.00653519	0.0161341	0.0374397		CHD2-MEF2C	7.48366	1.17428	2.89906	6.72735
SP1-SRF	0.0415948	0.00774364	0.016649	0.0349432		SP1-SRF	6.61527	1.23155	2.64788	5.55739
EBF1-ZEB1	0.0415863	0.00866877	0.0166669	0.0339003		EBF1-ZEB1	5.94728	1.23973	2.38354	4.8481
RELA-IKZF1	0.0415721	0.0063469	0.0151712	0.0372817		RELA-IKZF1	8.09415	1.23575	2.95385	7.25879
ELF1-IKZF1	0.0415664	0.00685586	0.0155928	0.0367207		ELF1-IKZF1	6.63505	1.09437	2.48901	5.86155
MEF2A-MEF2C	0.0414473	0.00658841	0.0155419	0.0386326		MEF2A-MEF2C	7.9567	1.26479	2.98361	7.41637
MXI1-USF1	0.0414274	0.00811347	0.0166855	0.0336475		MXI1-USF1	6.45743	1.26467	2.60083	5.24475
MAZ-STAT5A	0.0413735	0.00673382	0.0156378	0.0352118		MAZ-STAT5A	7.73188	1.25842	2.92239	6.58038
POLR2A-GABPA	0.0413622	0.00891017	0.0178325	0.0328338		POLR2A-GABPA	6.23524	1.34319	2.6882	4.94961
RAD21-ZEB1	0.0413395	0.0083084	0.0157956	0.0359939		RAD21-ZEB1	6.25929	1.25799	2.39164	5.44991
CHD2-PBX3	0.0412827	0.00733939	0.0159975	0.0349195		CHD2-PBX3	6.92314	1.23082	2.68279	5.85601
MEF2C-BCL11A	0.041277	0.00685611	0.0156022	0.0383719		MEF2C-BCL11A	7.26497	1.20671	2.74606	6.75365
MXI1-SIN3A	0.0412231	0.00727695	0.0168229	0.034477		MXI1-SIN3A	7.32244	1.2926	2.98825	6.12414
ZNF143-MEF2C	0.0412061	0.00757697	0.0153986	0.0395965		ZNF143-MEF2C	6.29772	1.15802	2.35343	6.05171
RUNX3-MYC	0.0410898	0.00886395	0.0171614	0.0352039		RUNX3-MYC	5.45704	1.1772	2.27917	4.67535
SP1-STAT5A	0.0410841	0.0066125	0.0156454	0.0353619		SP1-STAT5A	7.64213	1.23	2.91023	6.57773
NFYB-TBL1XR1	0.0410728	0.00769496	0.0163122	0.0353856		NFYB-TBL1XR1	6.13598	1.14957	2.43693	5.28635
CHD2-SIN3A	0.0410359	0.00708239	0.016627	0.035196		CHD2-SIN3A	7.24532	1.25047	2.93567	6.21422
PML-USF2	0.0410103	0.00713745	0.0162316	0.0354172		PML-USF2	6.99609	1.2176	2.76901	6.04193
MEF2C-TCF3	0.0410075	0.00663008	0.0156853	0.0366022		MEF2C-TCF3	7.52121	1.21603	2.87685	6.71324
CHD2-USF2	0.0409706	0.00709812	0.0159695	0.0354251		CHD2-USF2	7.09574	1.22933	2.76577	6.1353
TCF3-SIN3A	0.0409706	0.00746242	0.0165371	0.0338845		TCF3-SIN3A	6.82469	1.24305	2.75466	5.64432
MEF2C-WRNIP1	0.0409451	0.00590234	0.0149778	0.0373212		MEF2C-WRNIP1	8.45859	1.21933	3.09416	7.70994
CHD2-CHD2	0.0409366	0.00661681	0.0160323	0.0357727		CHD2-CHD2	7.74399	1.2517	3.03283	6.76713
EGR1-NFATC1	0.0408884	0.00749917	0.0161994	0.0358122		EGR1-NFATC1	6.70694	1.23009	2.6572	5.87429
YY1-ZEB1	0.0406075	0.00757992	0.0155445	0.0334895		YY1-ZEB1	7.09499	1.32437	2.71595	5.85132
TBP-NFYB	0.0406075	0.00765182	0.0163665	0.0337818		TBP-NFYB	6.22465	1.17293	2.5088	5.17836
TCF12-BCLAF1	0.0405961	0.00642114	0.0151381	0.0362388		TCF12-BCLAF1	8.13372	1.28652	3.03303	7.2607
EBF1-NRF1	0.0405479	0.00962119	0.0178079	0.0341057		EBF1-NRF1	4.86757	1.15498	2.13775	4.09422
MEF2A-STAT5A	0.0404287	0.00620457	0.0149998	0.037258		MEF2A-STAT5A	8.21831	1.26126	3.04915	7.57376
USF1-IRF4	0.0403947	0.00770504	0.0156582	0.0358912		USF1-IRF4	6.11024	1.16549	2.36851	5.42902
TCF12-STAT3	0.0403635	0.0059665	0.014971	0.0378821		TCF12-STAT3	8.07242	1.19326	2.99409	7.57616
USF2-TCF3	0.0402273	0.00731112	0.0157413	0.0333631		USF2-TCF3	6.9016	1.25433	2.70066	5.72394
EP300-USF1	0.0401961	0.00751503	0.0158295	0.0347298		EP300-USF1	6.10003	1.14046	2.40224	5.27049
CHD2-USF1	0.0401961	0.00767259	0.0160111	0.0336791		CHD2-USF1	6.5055	1.24176	2.5913	5.45077
STAT5A-RELA	0.0401734	0.00602352	0.0147487	0.0352197		STAT5A-RELA	8.29592	1.24388	3.04565	7.27296
NFYB-BCL11A	0.0401138	0.00835105	0.0164166	0.0352039		NFYB-BCL11A	5.19481	1.08148	2.12598	4.55897
STAT5A-IRF4	0.0400769	0.00623825	0.0146774	0.0362467		STAT5A-IRF4	7.86893	1.22485	2.88185	7.11688
EP300-STAT3	0.040023	0.00573211	0.0147351	0.037416		EP300-STAT3	8.61418	1.23372	3.17145	8.05306
RAD21-REST	0.039989	0.0106653	0.0168951	0.0360018		RAD21-REST	4.4733	1.19306	1.88994	4.02728
PML-USF1	0.0399691	0.00758029	0.0160577	0.0336712		PML-USF1	6.50884	1.23443	2.61495	5.48325
SP1-IKZF1	0.0399436	0.00616499	0.0150668	0.0356305		SP1-IKZF1	7.2076	1.11244	2.71873	6.42932
TAF1-NFATC1	0.0398812	0.00673001	0.0158855	0.0371711		TAF1-NFATC1	7.07318	1.19361	2.8174	6.59252
TBP-MEF2C	0.0397762	0.00595236	0.0153909	0.0361519		TBP-MEF2C	7.83375	1.17229	3.03117	7.11996
ELF1-CHD1	0.0397677	0.00667273	0.0153748	0.0322965		ELF1-CHD1	7.55775	1.26814	2.92194	6.13788
PBX3-TCF3	0.0397563	0.00745492	0.0154325	0.0325178		PBX3-TCF3	6.71395	1.25897	2.6062	5.49151
MEF2C-TBL1XR1	0.0396996	0.00589988	0.0149345	0.036934		MEF2C-TBL1XR1	8.29033	1.23205	3.11872	7.7128
NFYB-BHLHE40	0.0396826	0.00800629	0.0159907	0.0332841		NFYB-BHLHE40	5.78885	1.16795	2.33271	4.85544
MXI1-STAT5A	0.039518	0.00627979	0.0151949	0.0344375		MXI1-STAT5A	7.80146	1.23973	2.99971	6.79849
SIN3A-WRNIP1	0.039518	0.00633153	0.0150312	0.0343111		SIN3A-WRNIP1	7.91331	1.26786	3.00993	6.87065
SP1-BCLAF1	0.0392939	0.00620101	0.0149201	0.0346587		SP1-BCLAF1	8.08182	1.2754	3.0687	7.12848
MAZ-BCLAF1	0.039206	0.00625422	0.0147784	0.0334974		MAZ-BCLAF1	8.26931	1.31914	3.11706	7.06527
USF1-RELA	0.0391747	0.00727683	0.015273	0.0337897		USF1-RELA	6.28413	1.1673	2.44999	5.4203
MEF2A-STAT3	0.0391747	0.00567877	0.014428	0.0372185		MEF2A-STAT3	8.51555	1.23441	3.13627	8.0903
PBX3-WRNIP1	0.0391719	0.00636706	0.0144272	0.0334816		PBX3-WRNIP1	7.67451	1.24743	2.82656	6.55967
ELF1-STAT3	0.0391407	0.006113	0.0147869	0.0356542		ELF1-STAT3	7.30051	1.14019	2.75804	6.65021
MAZ-IKZF1	0.0391379	0.00609985	0.0145943	0.0354488		MAZ-IKZF1	7.20165	1.12242	2.68546	6.52283
USF1-TCF3	0.039084	0.00801293	0.0155716	0.0317751		USF1-TCF3	6.3181	1.29533	2.51722	5.1366
BCL11A-BCL11A	0.0390159	0.00677192	0.0149218	0.036223		BCL11A-BCL11A	7.04835	1.22337	2.69567	6.54382
MXI1-SRF	0.0389818	0.00717285	0.0157863	0.0338766		MXI1-SRF	6.81192	1.25343	2.75859	5.91981
BCL11A-IKZF1	0.0389024	0.00621711	0.0144179	0.03567		BCL11A-IKZF1	7.76764	1.24137	2.87881	7.12222
EP300-SRF	0.0388371	0.00685894	0.0153247	0.0343664		EP300-SRF	6.44543	1.13831	2.5433	5.70347
TAF1-NFYB	0.0387151	0.00774646	0.0159415	0.0332762		TAF1-NFYB	5.92261	1.18505	2.43872	5.09056
USF1-MEF2A	0.0386811	0.00726798	0.0151279	0.0343506		USF1-MEF2A	6.18424	1.16199	2.41862	5.49189
EGR1-SIN3A	0.0386726	0.00749831	0.0159262	0.0314986		EGR1-SIN3A	6.77798	1.3142	2.79132	5.52063
USF2-WRNIP1	0.038647	0.00621858	0.0142889	0.0338608		USF2-WRNIP1	7.82154	1.25854	2.89185	6.85289
SRF-IRF4	0.0386385	0.00697865	0.014982	0.0356384		SRF-IRF4	6.46166	1.16706	2.50549	5.95993
EP300-BCLAF1	0.038613	0.00569855	0.0143695	0.0352513		EP300-BCLAF1	8.23993	1.21606	3.06642	7.52255
TBP-PBX3	0.0385704	0.00641634	0.0148386	0.0321069		TBP-PBX3	7.27009	1.20941	2.79692	6.0518
IRF4-STAT3	0.0385109	0.0056591	0.0140149	0.036302		IRF4-STAT3	8.24893	1.21216	3.00195	7.7758
PBX3-TBL1XR1	0.0384995	0.00646661	0.0147029	0.0334026		PBX3-TBL1XR1	7.24002	1.21608	2.76495	6.28152
PML-IKZF1	0.038247	0.00572301	0.0144501	0.0349037		PML-IKZF1	7.58771	1.13537	2.86671	6.92443
TBP-SIN3A	0.0382385	0.00627131	0.0151916	0.0322412		TBP-SIN3A	7.5961	1.2458	3.01781	6.40474
MXI1-IKZF1	0.0382158	0.00589496	0.014574	0.0341768		MXI1-IKZF1	7.29818	1.12578	2.78323	6.52685
MEF2C-BHLHE40	0.0381874	0.00605499	0.0146384	0.0345639		MEF2C-BHLHE40	7.59211	1.2038	2.91029	6.87172
ZNF143-STAT5A	0.0381704	0.006826	0.013807	0.0346271		ZNF143-STAT5A	6.79455	1.21507	2.45773	6.16383
ELK1-FOXM1	0.0380654	0.00621219	0.0144179	0.0352355		ELK1-FOXM1	7.30002	1.19135	2.76499	6.7573
CHD2-STAT5A	0.0380286	0.00581753	0.0143703	0.032897		CHD2-STAT5A	8.02175	1.22715	3.03128	6.93929
TCF12-CHD1	0.0379973	0.00598321	0.0147088	0.0329602		TCF12-CHD1	7.81633	1.23079	3.02572	6.78015
RELA-STAT3	0.037969	0.00539792	0.0138791	0.0355515		RELA-STAT3	8.65004	1.22975	3.16193	8.09929
BCL3-NFATC1	0.0379151	0.00678618	0.0145044	0.0340425		BCL3-NFATC1	7.34957	1.31545	2.81157	6.5989
YY1-REST	0.0378583	0.00868438	0.0153595	0.0323123		YY1-REST	5.28025	1.21125	2.14226	4.50673
USF2-BCL11A	0.0378498	0.00663954	0.0146596	0.0339161		USF2-BCL11A	6.45647	1.13258	2.50066	5.78545
NFATC1-MAX	0.0378271	0.00640344	0.0146486	0.0345165		NFATC1-MAX	7.17136	1.21398	2.77712	6.54373
RUNX3-E2F4	0.0378044	0.00829894	0.0159754	0.0332288		RUNX3-E2F4	5.24025	1.15035	2.21443	4.606
CHD2-SRF	0.0377846	0.00669977	0.0150473	0.0325889		CHD2-SRF	6.9323	1.2292	2.76072	5.97905
NFATC1-MTA3	0.0377647	0.00580991	0.0141107	0.0352987		NFATC1-MTA3	8.34345	1.2836	3.11752	7.79863
EGR1-USF2	0.0377477	0.00728629	0.0150287	0.0306849		EGR1-USF2	6.58114	1.27033	2.62018	5.34977
PML-SRF	0.0377363	0.00671563	0.0150974	0.0334737		PML-SRF	6.98371	1.24283	2.79401	6.19484
EGR1-PBX3	0.0377363	0.0075664	0.0151211	0.0301161		EGR1-PBX3	6.31415	1.26603	2.53011	5.0391
NFYB-BCL3	0.0376824	0.00820196	0.0152738	0.0304084		NFYB-BCL3	5.43404	1.18277	2.20258	4.38507
TBP-USF2	0.0376512	0.00616819	0.0145578	0.0323597		TBP-USF2	7.39387	1.2113	2.85884	6.35474
EBF1-REST	0.0376455	0.0102411	0.0163402	0.0313248		EBF1-REST	4.19639	1.14159	1.82146	3.49181
TCF12-CEBPB	0.0376399	0.00564202	0.013852	0.03424		TCF12-CEBPB	8.17477	1.22535	3.00843	7.43638
RAD21-RFX5	0.0376115	0.00772348	0.0144721	0.0324388		RAD21-RFX5	5.83408	1.19802	2.24484	5.03171
SPI1-NRF1	0.0376115	0.00911198	0.0166193	0.0329681		SPI1-NRF1	4.59394	1.11296	2.02992	4.02679
SRF-RELA	0.0376001	0.00664163	0.0146469	0.0333315		SRF-RELA	6.6435	1.1735	2.58794	5.88928
PBX3-BCL11A	0.037586	0.00683509	0.0145324	0.0326995		PBX3-BCL11A	6.31853	1.14904	2.44302	5.49706
EGR1-USF1	0.0375775	0.00804415	0.0152518	0.0294366		EGR1-USF1	6.15936	1.31852	2.49994	4.82499
BHLHE40-SIN3A	0.0375775	0.00667814	0.0152484	0.0316013		BHLHE40-SIN3A	6.89971	1.22619	2.7998	5.80242
SP1-CHD1	0.0375235	0.00581286	0.0146164	0.0321622		SP1-CHD1	7.9463	1.23098	3.09529	6.81095
USF2-TBL1XR1	0.0375235	0.00617298	0.0143831	0.0333868		USF2-TBL1XR1	7.3367	1.20696	2.81221	6.52787
TCF3-TCF3	0.0375207	0.00665331	0.0145595	0.0313959		TCF3-TCF3	7.47829	1.32608	2.90187	6.25755
ZEB1-SPI1	0.0374895	0.00801367	0.015144	0.0325415		ZEB1-SPI1	5.48252	1.17193	2.21469	4.75891
SIN3A-TBL1XR1	0.0374782	0.00619314	0.0150389	0.0330392		SIN3A-TBL1XR1	7.18885	1.18793	2.88467	6.33739
CHD2-IKZF1	0.0374328	0.00561498	0.0139903	0.0337581		CHD2-IKZF1	7.59412	1.13913	2.83826	6.84863
PML-STAT5A	0.0374101	0.00576234	0.0142236	0.033055		PML-STAT5A	8.16742	1.25804	3.10531	7.21661
YY1-RFX5	0.0374072	0.00688229	0.0142923	0.0308113		YY1-RFX5	6.81037	1.25299	2.60206	5.60951
NFYB-MTA3	0.0373902	0.00687651	0.0146299	0.0317988		NFYB-MTA3	6.26645	1.15248	2.45192	5.32936
PBX3-BHLHE40	0.0373703	0.00680387	0.0145366	0.0308745		PBX3-BHLHE40	6.81279	1.24038	2.6501	5.62857
ELF1-CEBPB	0.0373618	0.00594216	0.0139165	0.0330313		ELF1-CEBPB	7.44692	1.18438	2.77382	6.58376
USF1-WRNIP1	0.0373363	0.00654454	0.0140386	0.0322096		USF1-WRNIP1	7.14961	1.25323	2.68829	6.16789
NFYB-MAX	0.0373023	0.00752572	0.0150957	0.0307165		NFYB-MAX	5.97652	1.20576	2.41861	4.92135
MXI1-BCLAF1	0.0372909	0.00582122	0.0142338	0.0327153		MXI1-BCLAF1	8.36405	1.30565	3.19252	7.33777
ZNF143-BCLAF1	0.0372427	0.00632133	0.0135279	0.034959		ZNF143-BCLAF1	7.56083	1.28333	2.74638	7.0972
SP1-STAT3	0.037237	0.00542889	0.0140412	0.0339951		SP1-STAT3	7.91485	1.15393	2.9845	7.22577
EP300-CEBPB	0.0372313	0.00530905	0.0136331	0.0335764		EP300-CEBPB	8.60286	1.22674	3.15014	7.75834
WRNIP1-IKZF1	0.0372086	0.0052052	0.0131971	0.0336317		WRNIP1-IKZF1	8.71118	1.21863	3.08966	7.87376
RFX5-EBF1	0.0371916	0.00775089	0.0150685	0.0305348		RFX5-EBF1	5.54964	1.15657	2.24849	4.55632
RELA-BCLAF1	0.0371803	0.00546957	0.0136518	0.033766		RELA-BCLAF1	8.48775	1.24863	3.11652	7.70832
TCF3-IKZF1	0.0371689	0.00563784	0.0137061	0.0332604		TCF3-IKZF1	7.73293	1.17294	2.85153	6.91976
SRF-MEF2A	0.0371405	0.00667212	0.0145205	0.0341373		SRF-MEF2A	6.51359	1.17013	2.54656	5.98689
TBL1XR1-IKZF1	0.0370498	0.00527906	0.0135737	0.0341373		TBL1XR1-IKZF1	8.46767	1.20652	3.10226	7.80204
POU2F2-ELK1	0.0370469	0.00630929	0.0144874	0.0332525		POU2F2-ELK1	7.02417	1.19625	2.74684	6.30474
EGR1-MEF2C	0.0370441	0.00636349	0.0145756	0.0321938		EGR1-MEF2C	6.89827	1.185	2.71425	5.99507
TBP-TBP	0.0369845	0.00538649	0.0141192	0.0317514		TBP-TBP	8.84735	1.28854	3.37757	7.5955
CTCF-MYC	0.0369703	0.00875112	0.0151016	0.0317435		CTCF-MYC	5.1474	1.21843	2.10261	4.41968
IRF4-BCLAF1	0.0369618	0.00561829	0.0135008	0.0341689		IRF4-BCLAF1	8.11019	1.23277	2.96235	7.49737
TCF3-STAT5A	0.0368512	0.00589705	0.0139521	0.0319173		TCF3-STAT5A	7.99484	1.27936	3.0269	6.92445
MEF2A-BCLAF1	0.036766	0.00548629	0.0136034	0.0346903		MEF2A-BCLAF1	8.36288	1.24792	3.09426	7.89074
TBP-IKZF1	0.0367604	0.0052782	0.0136755	0.0327469		TBP-IKZF1	8.13534	1.16811	3.0265	7.24712
BCL3-MEF2C	0.0367206	0.00613341	0.0138596	0.0328259		BCL3-MEF2C	7.47397	1.24837	2.82093	6.68124
ELK1-ELF1	0.0366923	0.00673849	0.0143907	0.0303531		ELK1-ELF1	7.11987	1.30755	2.79241	5.88979
PAX5-NRF1	0.0366781	0.00785991	0.0156726	0.0313564		PAX5-NRF1	5.6175	1.2038	2.40036	4.80245
PML-BCLAF1	0.0366696	0.00551947	0.01393	0.0329523		PML-BCLAF1	8.69922	1.3094	3.30466	7.81735
PAX5-ZEB1	0.0366639	0.00703519	0.0144781	0.0304242		PAX5-ZEB1	6.63334	1.27283	2.61942	5.50443
GABPA-ELF1	0.0366554	0.00754391	0.0151211	0.0289389		GABPA-ELF1	6.4498	1.32741	2.66068	5.09203
TBP-STAT5A	0.0365277	0.00531594	0.0136951	0.0316092		TBP-STAT5A	8.50659	1.23798	3.18931	7.36117
SMC3-NRF1	0.036505	0.00770553	0.0144094	0.0323756		SMC3-NRF1	5.92645	1.25096	2.33931	5.25605
SRF-TCF3	0.0364681	0.00683903	0.0144628	0.0308034		SRF-TCF3	6.68884	1.25439	2.65271	5.64983
STAT5A-WRNIP1	0.0364341	0.00519794	0.0130647	0.0322965		STAT5A-WRNIP1	8.90559	1.27053	3.19341	7.89424
EP300-CHD1	0.0364313	0.00530057	0.0140327	0.0319489		EP300-CHD1	8.13988	1.18431	3.13534	7.13838
GABPA-FOXM1	0.0364313	0.00678003	0.0145723	0.0326521		GABPA-FOXM1	6.28891	1.1704	2.51552	5.63653
SIN3A-BCL11A	0.0364228	0.00644928	0.0147945	0.0326047		SIN3A-BCL11A	6.0137	1.06483	2.4427	5.3833
MEF2C-MTA3	0.0364086	0.00540468	0.0135788	0.0341136		MEF2C-MTA3	8.46038	1.2559	3.15536	7.9271
STAT5A-BCL11A	0.036261	0.00564841	0.013572	0.0332999		STAT5A-BCL11A	7.69786	1.1991	2.88121	7.06924
MEF2A-CEBPB	0.0362383	0.0052519	0.0131428	0.0339319		MEF2A-CEBPB	8.78627	1.27336	3.18657	8.22706
RAD21-SIX5	0.0361958	0.00840894	0.0146376	0.0324862		RAD21-SIX5	5.13726	1.19348	2.07751	4.61076
TBP-USF1	0.0360454	0.00646575	0.0143042	0.0298553		TBP-USF1	6.6929	1.20056	2.65599	5.54353
TAF1-PBX3	0.0359802	0.00657895	0.0144297	0.0302346		TAF1-PBX3	6.67032	1.21966	2.67511	5.60515
YY1-ETS1	0.0359461	0.00677352	0.0139954	0.0300371		YY1-ETS1	6.88443	1.29727	2.6804	5.75272
TAF1-MEF2C	0.0358525	0.00576849	0.0143169	0.033371		TAF1-MEF2C	7.14762	1.15002	2.85425	6.65291
TAF1-SIN3A	0.035827	0.00637037	0.0147148	0.0306691		TAF1-SIN3A	7.31735	1.30109	3.00537	6.26389
USF1-TBL1XR1	0.0358184	0.00647583	0.0139784	0.0306691		USF1-TBL1XR1	6.65395	1.20301	2.59675	5.69735
MAZ-CHD1	0.0358014	0.00572473	0.0139199	0.0293576		MAZ-CHD1	8.03125	1.28422	3.12261	6.58572
ELK1-NFIC	0.0357475	0.00631039	0.0141761	0.0335527		ELK1-NFIC	6.27346	1.10743	2.48781	5.88828
IRF4-CHD1	0.0357475	0.00538636	0.0135466	0.0317356		IRF4-CHD1	7.91526	1.19266	2.9995	7.02694
TAF1-USF2	0.0357447	0.00632858	0.0142236	0.0308271		TAF1-USF2	6.91632	1.22453	2.75215	5.9648
MEF2A-CHD1	0.0357362	0.00527267	0.0137205	0.0320595		MEF2A-CHD1	8.14502	1.20175	3.12719	7.30703
CHD2-BCLAF1	0.0357135	0.00540431	0.0135059	0.0319173		CHD2-BCLAF1	8.49286	1.28518	3.21177	7.59012
BCL11A-STAT3	0.0357078	0.00530057	0.0131886	0.034319		BCL11A-STAT3	8.1839	1.21484	3.0227	7.8656
YY1-SIX5	0.0356936	0.00739765	0.0142965	0.0304479		YY1-SIX5	6.03576	1.25094	2.41753	5.14871
BCL3-SIN3A	0.0356567	0.00678593	0.0142719	0.0294603		BCL3-SIN3A	6.43292	1.22427	2.57484	5.31501
RAD21-ETS1	0.0355972	0.0074092	0.0139114	0.0313248		RAD21-ETS1	5.85438	1.21853	2.2879	5.15174
IRF4-CEBPB	0.0355234	0.00520815	0.0128441	0.0328496		IRF4-CEBPB	8.37403	1.22773	3.02779	7.74372
POU2F2-GABPA	0.035512	0.00697324	0.0146681	0.0303136		POU2F2-GABPA	6.04356	1.18673	2.49627	5.15887
PML-STAT3	0.0355007	0.00500363	0.0134499	0.0337344		PML-STAT3	8.33423	1.17466	3.15753	7.91957
STAT5A-TBL1XR1	0.0354837	0.00514079	0.0132022	0.0322886		STAT5A-TBL1XR1	8.69299	1.25942	3.23434	7.91025
ZEB1-SMC3	0.0354752	0.0065524	0.0130299	0.0310799		ZEB1-SMC3	6.98593	1.29033	2.56592	6.1204
RELA-CEBPB	0.0354354	0.00500387	0.0128993	0.0324625		RELA-CEBPB	8.79324	1.2417	3.20094	8.0555
SRF-WRNIP1	0.0354184	0.00581986	0.013242	0.0312221		SRF-WRNIP1	7.58172	1.24581	2.83461	6.68345
MAZ-STAT3	0.0354071	0.00525903	0.0133362	0.0327469		MAZ-STAT3	7.79815	1.15826	2.9372	7.21226
POLR2A-NRF1	0.0353787	0.0077531	0.0155377	0.0283306		POLR2A-NRF1	6.10128	1.33707	2.67957	4.88578
BHLHE40-IKZF1	0.0352539	0.00527108	0.0130757	0.0317751		BHLHE40-IKZF1	7.88661	1.17919	2.92517	7.10839
SP1-CEBPB	0.0352227	0.005143	0.013175	0.0317198		SP1-CEBPB	8.06266	1.17726	3.01583	7.26084
TBL1XR1-TBL1XR1	0.0351574	0.00503411	0.0132302	0.0320832		TBL1XR1-TBL1XR1	8.72884	1.24986	3.28477	7.96559
ZNF143-IKZF1	0.0351375	0.00623186	0.0125201	0.0341373		ZNF143-IKZF1	6.21315	1.10194	2.21384	6.03629
TAF1-USF1	0.0351262	0.00686103	0.0142499	0.0290179		TAF1-USF1	6.41274	1.25257	2.6015	5.29759
GABPA-ZNF143	0.0350496	0.00725618	0.0137858	0.0301556		GABPA-ZNF143	6.40242	1.32547	2.51822	5.50844
USF2-BHLHE40	0.0350155	0.00618208	0.0137112	0.0301635		USF2-BHLHE40	6.99209	1.23447	2.73792	6.0232
EBF1-ETS1	0.0349843	0.0074811	0.0144662	0.0289863		EBF1-ETS1	5.46469	1.16858	2.25968	4.52777
RELA-CHD1	0.0349616	0.00510097	0.0132819	0.0305427		RELA-CHD1	8.24707	1.20326	3.13306	7.20468
PBX3-BCL3	0.0349304	0.00686361	0.0134813	0.0285597		PBX3-BCL3	6.47081	1.27147	2.49739	5.29064
PBX3-MTA3	0.0349219	0.00570568	0.0130342	0.0299422		PBX3-MTA3	7.43927	1.21546	2.77662	6.37847
SIN3A-MTA3	0.0348879	0.00572055	0.013768	0.0306928		SIN3A-MTA3	7.26015	1.19044	2.86512	6.38715
USF2-BCL3	0.034885	0.00662787	0.0136195	0.0296025		USF2-BCL3	6.54054	1.24265	2.55351	5.55013
SIX5-EBF1	0.0348794	0.00831738	0.0148861	0.0292154		SIX5-EBF1	4.75477	1.13383	2.02929	3.98266
CTCF-E2F4	0.0348737	0.0082145	0.0143534	0.0310404		CTCF-E2F4	5.02124	1.18275	2.06665	4.46931
TBP-SRF	0.0347772	0.005856	0.0137536	0.0305585		TBP-SRF	7.19507	1.21155	2.84548	6.32225
MXI1-STAT3	0.0347205	0.00503988	0.0132488	0.0325494		MXI1-STAT3	8.04821	1.16825	3.07108	7.54494
POLR2A-ZEB1	0.0346467	0.00687332	0.014048	0.0276749		POLR2A-ZEB1	6.90824	1.37048	2.80104	5.51811
USF2-MTA3	0.0346354	0.00556335	0.0131648	0.0304874		USF2-MTA3	7.51329	1.20683	2.85578	6.61348
USF1-BCL11A	0.0346297	0.00663832	0.0136145	0.0303768		USF1-BCL11A	5.77865	1.10773	2.27184	5.06897
PBX3-MAX	0.0345815	0.0064	0.0136475	0.0284965		PBX3-MAX	6.74186	1.24772	2.66067	5.55556
MAZ-CEBPB	0.0345361	0.00518651	0.0128789	0.03123		MAZ-CEBPB	7.95169	1.19416	2.96528	7.19049
BCL3-IKZF1	0.0344935	0.00533978	0.0126007	0.0304953		BCL3-IKZF1	7.8996	1.2229	2.88577	6.98393
SMC3-REST	0.0344425	0.00835302	0.013891	0.0310641		SMC3-REST	5.05484	1.2259	2.03867	4.55903
MAX-SIN3A	0.0344396	0.00607699	0.0138851	0.0284412		MAX-SIN3A	7.45434	1.31534	3.00538	6.156
WRNIP1-WRNIP1	0.0344283	0.00485872	0.0121222	0.0309535		WRNIP1-WRNIP1	9.46644	1.33596	3.33313	8.51101
MEF2C-MAX	0.0344112	0.00547646	0.0133116	0.0318462		MEF2C-MAX	7.35859	1.1711	2.84659	6.81008
RFX5-SPI1	0.0344084	0.00744423	0.0139988	0.0287019		RFX5-SPI1	5.18849	1.12253	2.11089	4.328
BHLHE40-STAT5A	0.0343744	0.0053179	0.0130189	0.0303452		BHLHE40-STAT5A	8.01324	1.23969	3.03492	7.07396
TBP-BCLAF1	0.0343715	0.004952	0.0128289	0.0308192		TBP-BCLAF1	9.04377	1.30296	3.37551	8.10909
ELK1-BATF	0.0343034	0.00671243	0.013779	0.0326679		ELK1-BATF	5.45022	1.06649	2.18925	5.19036
EGR1-SRF	0.0342864	0.0068201	0.0139903	0.0284649		EGR1-SRF	6.44885	1.28278	2.6314	5.35389
ZNF143-CHD1	0.0342722	0.00599759	0.0126507	0.0301635		ZNF143-CHD1	7.17866	1.25626	2.64982	6.31804
TCF3-BCLAF1	0.0342637	0.00537469	0.0128535	0.029958		TCF3-BCLAF1	8.27741	1.29841	3.10514	7.23725
PML-CHD1	0.0342353	0.00514878	0.0134499	0.0297052		PML-CHD1	8.38861	1.26159	3.29559	7.2786
MXI1-CHD1	0.0342268	0.00531164	0.0134541	0.0287177		MXI1-CHD1	8.21005	1.27411	3.22726	6.88856
TCF3-STAT3	0.0342155	0.00490542	0.0127924	0.0315776		TCF3-STAT3	8.32512	1.19356	3.11258	7.68329
ATF2-ELK1	0.034068	0.00584408	0.0133532	0.0316408		ATF2-ELK1	6.63892	1.13885	2.60217	6.16593
SRF-TBL1XR1	0.0340282	0.0057911	0.0133124	0.0306059		SRF-TBL1XR1	7.06728	1.20275	2.76484	6.3565
SPI1-REST	0.0340254	0.00975984	0.0151644	0.0291601		SPI1-REST	3.7984	1.08953	1.69287	3.25527
USF1-BHLHE40	0.0339545	0.00664249	0.0134609	0.0283701		USF1-BHLHE40	6.35937	1.24408	2.52111	5.31347
BCLAF1-WRNIP1	0.0339545	0.00477575	0.0121137	0.0306059		BCLAF1-WRNIP1	9.4337	1.32687	3.3656	8.50335
MTA3-IKZF1	0.0338779	0.00482651	0.01228	0.031151		MTA3-IKZF1	8.72522	1.24307	3.1627	8.02292
CHD2-STAT3	0.0338552	0.00478645	0.0127016	0.0319568		CHD2-STAT3	8.32844	1.17747	3.12462	7.86144
EGR1-STAT5A	0.0337984	0.00583584	0.0130851	0.0284175		EGR1-STAT5A	7.29142	1.25898	2.82288	6.13058
USF1-BCL3	0.0337615	0.00726208	0.0133269	0.0278961		USF1-BCL3	5.94085	1.27787	2.34506	4.90873
CHD2-CHD1	0.0335885	0.00500522	0.0130554	0.0291364		CHD2-CHD1	8.41054	1.25331	3.26906	7.29574
SRF-BCL11A	0.0335856	0.00613549	0.0131877	0.030519		SRF-BCL11A	6.095	1.11345	2.39326	5.53848
ELK1-ZNF143	0.0335544	0.00623038	0.0125413	0.0297447		ELK1-ZNF143	6.97778	1.29563	2.60801	6.18553
SRF-BHLHE40	0.0334637	0.00611116	0.0134041	0.0289389		SRF-BHLHE40	6.7069	1.22482	2.68649	5.80003
MXI1-CEBPB	0.0334495	0.00492484	0.0126575	0.0301082		MXI1-CEBPB	8.06888	1.188	3.05332	7.26287
WRNIP1-STAT3	0.0333558	0.00441846	0.0118091	0.0314117		WRNIP1-STAT3	9.48063	1.25584	3.35648	8.92805
EGR1-EGR1	0.0332707	0.00678101	0.0137451	0.0259921		EGR1-EGR1	6.65107	1.35557	2.74775	5.19601
MAZ-GABPA	0.033231	0.00662775	0.0137095	0.0267979		MAZ-GABPA	6.5856	1.31346	2.71689	5.31071
TAF1-STAT5A	0.033109	0.005239	0.0128552	0.029879		TAF1-STAT5A	7.74162	1.22499	3.00582	6.98638
USF1-MAX	0.0330721	0.00652856	0.0131394	0.0267663		USF1-MAX	6.58196	1.2993	2.61498	5.32699
TAF1-SRF	0.03297	0.00601406	0.013421	0.0294998		TAF1-SRF	6.8687	1.25292	2.79603	6.14575
TBL1XR1-BCLAF1	0.0329672	0.00471381	0.0122172	0.030124		TBL1XR1-BCLAF1	8.94608	1.27916	3.31531	8.17454
PAX5-RFX5	0.032953	0.0062734	0.0130308	0.0275168		PAX5-RFX5	6.24247	1.18841	2.46849	5.21267
GABPA-NFIC	0.0329445	0.00670837	0.013919	0.0293655		GABPA-NFIC	5.28047	1.07524	2.23099	4.70682
USF2-MAX	0.0328991	0.0059091	0.0128441	0.0279751		USF2-MAX	7.05267	1.26675	2.75344	5.9971
BCL11A-BCLAF1	0.0328849	0.00501653	0.0122181	0.0310009		BCL11A-BCLAF1	7.73637	1.18017	2.87437	7.29315
TBP-STAT3	0.032882	0.0044627	0.0122452	0.0304321		TBP-STAT3	8.87765	1.20486	3.30602	8.21619
PAX5-REST	0.0328537	0.00795664	0.0137926	0.0281568		PAX5-REST	4.77786	1.15712	2.00584	4.09479
MAZ-ELK1	0.0328338	0.00578385	0.0128967	0.0270823		MAZ-ELK1	7.38335	1.30062	2.9001	6.09001
PML-CEBPB	0.0327629	0.00467226	0.0123012	0.0299343		PML-CEBPB	8.54799	1.21901	3.20944	7.81001
TBL1XR1-STAT3	0.0327345	0.00435909	0.0120297	0.0314986		TBL1XR1-STAT3	9.19235	1.2241	3.37813	8.84529
ELK1-SP1	0.0326749	0.00570667	0.012968	0.0281489		ELK1-SP1	7.01841	1.22576	2.78546	6.04623
ZNF143-STAT3	0.0326636	0.00543405	0.0118719	0.032581		ZNF143-STAT3	6.81215	1.1333	2.47595	6.79492
TCF3-CHD1	0.0326381	0.00502477	0.0125345	0.0276038		TCF3-CHD1	8.13156	1.25189	3.12289	6.8773
EGR1-BCLAF1	0.0325728	0.00546466	0.0124463	0.0277302		EGR1-BCLAF1	7.8977	1.32498	3.01776	6.72354
CHD2-CEBPB	0.0325246	0.00460048	0.0121341	0.0295314		CHD2-CEBPB	8.39829	1.18791	3.13318	7.62542
BCL11A-CEBPB	0.0325161	0.00480746	0.011933	0.0305111		BCL11A-CEBPB	8.26037	1.22129	3.03146	7.75103
ELK1-TCF12	0.0324792	0.0057798	0.0127797	0.0283701		ELK1-TCF12	6.79601	1.20938	2.67405	5.93622
USF1-MTA3	0.0324338	0.00570888	0.0124132	0.0278013		USF1-MTA3	6.82558	1.20141	2.61231	5.85068
TCF3-CEBPB	0.0322579	0.00467239	0.0119177	0.0291127		TCF3-CEBPB	8.51839	1.23384	3.14714	7.68784
GABPA-SP1	0.0322295	0.00645223	0.0134897	0.0262844		GABPA-SP1	6.15773	1.23275	2.57733	5.02186
RFX5-SMC3	0.0321926	0.0060969	0.0119126	0.0275168		RFX5-SMC3	6.52033	1.23487	2.4128	5.57329
ELF1-NRF1	0.0321586	0.00668613	0.013466	0.0255813		ELF1-NRF1	6.34801	1.31982	2.65815	5.04966
SPI1-ETS1	0.0320791	0.00705018	0.0133744	0.0280857		SPI1-ETS1	5.12865	1.12715	2.13823	4.4902
BCL3-STAT5A	0.032065	0.00531213	0.0118906	0.0283227		BCL3-STAT5A	7.91702	1.31159	2.93585	6.99303
TBP-CHD1	0.0320564	0.00451469	0.0122045	0.0273193		TBP-CHD1	9.10225	1.28192	3.4654	7.75717
NRF1-FOXM1	0.0320252	0.00598899	0.0130019	0.0293655		NRF1-FOXM1	6.29176	1.17661	2.55439	5.76922
BHLHE40-BCLAF1	0.0319685	0.00488637	0.012056	0.0283938		BHLHE40-BCLAF1	8.36189	1.27811	3.15345	7.42687
BHLHE40-BHLHE40	0.0319543	0.00523064	0.0124072	0.0274299		BHLHE40-BHLHE40	7.69284	1.25925	2.98698	6.60362
SIX5-SPI1	0.0319401	0.00781001	0.0137799	0.0278961		SIX5-SPI1	4.47622	1.09453	1.93117	3.90947
ZEB1-FOXM1	0.0319146	0.00537838	0.0121035	0.0288441		ZEB1-FOXM1	7.51218	1.26598	2.84898	6.78944
SRF-MAX	0.0318862	0.00585366	0.0127644	0.0274694		SRF-MAX	6.93696	1.27348	2.77694	5.97607
EGR1-IKZF1	0.0318805	0.00523285	0.0121434	0.0286624		EGR1-IKZF1	6.74906	1.10779	2.57074	6.06778
POLR2A-RFX5	0.0318493	0.00608006	0.0128374	0.0247675		POLR2A-RFX5	6.70457	1.27991	2.70238	5.21379
TAF1-TAF1	0.0318295	0.00547142	0.013069	0.028536		TAF1-TAF1	7.51239	1.29136	3.08454	6.73506
STAT5A-MTA3	0.0317415	0.00454112	0.0115538	0.0286387		STAT5A-MTA3	9.14016	1.30764	3.32698	8.24668
PAX5-ETS1	0.0317302	0.00613685	0.0127729	0.0267031		PAX5-ETS1	6.31254	1.22089	2.5411	5.31244
TBP-CEBPB	0.0316734	0.00428485	0.0117642	0.0284333		TBP-CEBPB	8.92757	1.20774	3.31589	8.01429
YY1-MYC	0.0316621	0.00601148	0.012459	0.0268374		YY1-MYC	6.80286	1.29162	2.67692	5.76624
CEBPB-WRNIP1	0.0316564	0.00421357	0.0111907	0.0289863		CEBPB-WRNIP1	9.4178	1.25354	3.32924	8.62344
POU2F2-NRF1	0.0316224	0.00617065	0.0132259	0.0273667		POU2F2-NRF1	6.11032	1.19234	2.55561	5.28801
SRF-BCL3	0.031594	0.00617224	0.0124836	0.0270665		SRF-BCL3	6.35733	1.24198	2.51194	5.44632
POLR2A-ETS1	0.0315741	0.00624476	0.0131555	0.0251942		POLR2A-ETS1	6.83418	1.35167	2.84749	5.45324
ATF2-GABPA	0.0315429	0.00629036	0.0131971	0.027904		ATF2-GABPA	5.58164	1.1131	2.33527	4.93771
CHD1-BCL11A	0.0315373	0.00475621	0.0122248	0.0288757		CHD1-BCL11A	7.59155	1.1449	2.94273	6.95087
GABPA-TCF12	0.0315344	0.00648099	0.0131224	0.0260553		GABPA-TCF12	5.8746	1.20735	2.4446	4.85388
MAX-STAT5A	0.0315202	0.00502452	0.0120068	0.0279909		MAX-STAT5A	7.80674	1.24444	2.97378	6.93261
PAX5-SIX5	0.0315146	0.00680265	0.0131148	0.02679		PAX5-SIX5	5.46703	1.1801	2.2751	4.64744
NFATC1-MEF2C	0.0315146	0.00486007	0.0118075	0.0293418		NFATC1-MEF2C	8.23651	1.27021	3.08594	7.66865
POU2F2-ZEB1	0.031489	0.00556729	0.0122181	0.0268374		POU2F2-ZEB1	7.15987	1.26587	2.7781	6.1022
TAF1-BCLAF1	0.0314862	0.00492189	0.0122079	0.0284333		TAF1-BCLAF1	8.33384	1.30274	3.23121	7.52579
SIX5-SMC3	0.0313812	0.00664778	0.0121629	0.0280304		SIX5-SMC3	5.76883	1.22207	2.23592	5.15284
BHLHE40-STAT3	0.0313387	0.00445754	0.011715	0.0291917		BHLHE40-STAT3	8.42353	1.19814	3.14887	7.84645
MTA3-STAT3	0.0312904	0.00417866	0.0113714	0.030282		MTA3-STAT3	9.35681	1.24955	3.4004	9.05524
CHD1-WRNIP1	0.031123	0.00438011	0.0114435	0.0274536		CHD1-WRNIP1	9.20701	1.29575	3.38529	8.1215
MYC-EBF1	0.031089	0.00668723	0.0129994	0.0259131		MYC-EBF1	5.48003	1.17875	2.29139	4.56768
GABPA-BATF	0.0310606	0.00712725	0.0135576	0.0289547		GABPA-BATF	4.52814	1.03904	1.97648	4.22113
POLR2A-SIX5	0.0310493	0.00680609	0.0133438	0.0252732		POLR2A-SIX5	5.91432	1.29644	2.54176	4.81408
RAD21-MYC	0.0310436	0.00650656	0.0122104	0.0274931		RAD21-MYC	5.82513	1.22091	2.29121	5.15891
TBL1XR1-CEBPB	0.0310067	0.00421099	0.0113816	0.028931		TBL1XR1-CEBPB	9.20893	1.25065	3.3803	8.59244
SRF-MTA3	0.0309897	0.00522474	0.011961	0.0276354		SRF-MTA3	7.19611	1.21324	2.77746	6.4172
NFYB-NFATC1	0.0309755	0.00609039	0.012442	0.0269164		NFYB-NFATC1	5.87506	1.15515	2.35985	5.10518
TAF1-IKZF1	0.0309358	0.00471676	0.0119568	0.0293102		TAF1-IKZF1	7.02245	1.07071	2.7142	6.65345
TBL1XR1-CHD1	0.0309301	0.00435565	0.0118965	0.0270823		TBL1XR1-CHD1	8.73704	1.23037	3.36049	7.65013
ELF1-ZEB1	0.0308308	0.00593687	0.0120993	0.024175		ELF1-ZEB1	7.06516	1.36049	2.77266	5.53992
SMC3-ETS1	0.0307457	0.00588427	0.0115326	0.0269875		SMC3-ETS1	6.55373	1.25429	2.45828	5.75264
RUNX3-JUND	0.0307145	0.00611411	0.0122019	0.0297526		RUNX3-JUND	5.85129	1.16477	2.32454	5.66805
BCL3-STAT3	0.0306549	0.0045496	0.0112764	0.0284649		BCL3-STAT3	8.27081	1.2275	3.04241	7.67993
ZNF143-CEBPB	0.0306095	0.00515984	0.0108675	0.0297526		ZNF143-CEBPB	6.82736	1.15089	2.42396	6.63623
MTA3-BCLAF1	0.0305528	0.00432566	0.0110855	0.0279672		MTA3-BCLAF1	9.24058	1.30828	3.35277	8.45857
MXI1-ELK1	0.0305414	0.00523248	0.0122622	0.026		MXI1-ELK1	7.42346	1.27182	2.98047	6.3196
MXI1-GABPA	0.0303485	0.0059204	0.0128314	0.0246727		MXI1-GABPA	6.56734	1.28116	2.77669	5.33912
ZEB1-NFIC	0.0302804	0.00548383	0.0119152	0.0267189		ZEB1-NFIC	6.54958	1.18614	2.57723	5.77924
BHLHE40-CHD1	0.0302606	0.00453067	0.0117582	0.0259842		BHLHE40-CHD1	8.27207	1.23851	3.21425	7.10307
MAX-BCLAF1	0.0301641	0.00470901	0.0113968	0.0267584		MAX-BCLAF1	8.46793	1.32196	3.19942	7.51186
NFYB-SIN3A	0.0300535	0.00605315	0.0123954	0.0249966		NFYB-SIN3A	6.03425	1.21537	2.48879	5.01892
BCL3-BCLAF1	0.0300308	0.00484753	0.0110736	0.0262607		BCL3-BCLAF1	8.05234	1.2998	2.96924	7.04145
EGR1-STAT3	0.0300194	0.00463453	0.0114605	0.0270981		EGR1-STAT3	7.43435	1.14775	2.8382	6.71089
POLR2A-REST	0.0299598	0.00720357	0.01289	0.0242066		POLR2A-REST	5.01899	1.20677	2.15938	4.05518
ZNF143-NRF1	0.0299598	0.00629614	0.012045	0.0261501		ZNF143-NRF1	6.31559	1.32724	2.53911	5.51249
BCL3-BCL3	0.0299229	0.00569339	0.011407	0.0256603		BCL3-BCL3	7.31621	1.39204	2.78904	6.27398
MTA3-MTA3	0.0299144	0.00422119	0.0109235	0.0282832		MTA3-MTA3	9.34396	1.31851	3.41201	8.83443
NFATC1-IKZF1	0.029818	0.00429776	0.010876	0.0277223		NFATC1-IKZF1	8.66384	1.24875	3.16009	8.05491
BHLHE40-CEBPB	0.0298151	0.0042143	0.0110677	0.0275168		BHLHE40-CEBPB	8.53182	1.20595	3.1671	7.87415
TAF1-STAT3	0.0297953	0.00426298	0.01148	0.0286229		TAF1-STAT3	7.93789	1.13572	3.05844	7.62555
MAX-IKZF1	0.0297783	0.00450253	0.0111398	0.0281331		MAX-IKZF1	7.29229	1.10261	2.72799	6.88941
EGR1-CHD1	0.0297584	0.00498556	0.0117642	0.0242382		EGR1-CHD1	7.52612	1.26088	2.97525	6.13002
PML-ELK1	0.0297527	0.00494758	0.0118965	0.0261343		PML-ELK1	7.58508	1.26132	3.03287	6.6626
RFX5-FOXM1	0.0294435	0.00492373	0.0111669	0.0256208		RFX5-FOXM1	7.15063	1.19578	2.712	6.22225
YY1-E2F4	0.0294406	0.00562149	0.0115674	0.0252021		YY1-E2F4	6.59203	1.2587	2.59004	5.64297
CHD1-MTA3	0.0293952	0.00412286	0.0111542	0.0261343		CHD1-MTA3	8.96786	1.2578	3.40291	7.97302
FOXM1-REST	0.0292818	0.0060835	0.0115105	0.0259763		FOXM1-REST	5.55456	1.154	2.18347	4.92753
RAD21-E2F4	0.0291456	0.00613783	0.0115411	0.0266162		RAD21-E2F4	5.64582	1.18897	2.23563	5.15586
USF2-NFATC1	0.0290917	0.00492865	0.0111398	0.0262923		USF2-NFATC1	7.17838	1.21615	2.74875	6.48763
NFATC1-SIN3A	0.0290293	0.00503017	0.0116344	0.0255339		NFATC1-SIN3A	6.8495	1.18688	2.74515	6.02475
NFIC-NRF1	0.0290151	0.0059558	0.012571	0.0266004		NFIC-NRF1	5.25576	1.07883	2.27709	4.81837
PBX3-NFATC1	0.0290037	0.0050759	0.0110592	0.0253996		PBX3-NFATC1	7.07507	1.2382	2.69774	6.19588
ATF2-ZEB1	0.028998	0.00509802	0.011351	0.025368		ATF2-ZEB1	6.93012	1.21835	2.71274	6.06258
TAF1-CHD1	0.0289555	0.00444599	0.011413	0.0253917		TAF1-CHD1	8.19365	1.2581	3.22957	7.18517
ELK1-CHD2	0.0289527	0.00485478	0.0114825	0.025289		ELK1-CHD2	7.42576	1.24515	2.94503	6.48609
BCL3-CHD1	0.0289271	0.00458512	0.0110516	0.0244041		BCL3-CHD1	7.90323	1.25271	3.01942	6.66749
PML-GABPA	0.0289186	0.00545372	0.012101	0.0241039		PML-GABPA	6.66379	1.25671	2.78846	5.55432
ZEB1-BATF	0.0289186	0.00576554	0.0115648	0.0263318		ZEB1-BATF	5.70464	1.13734	2.28134	5.19435
ELK1-IRF4	0.0287995	0.00488354	0.0110558	0.0268532		ELK1-IRF4	6.67733	1.13228	2.56336	6.22608
MAZ-NRF1	0.0287824	0.00576517	0.012045	0.022666		MAZ-NRF1	6.57926	1.31784	2.75332	5.18114
POU2F2-RFX5	0.0287143	0.00500903	0.0111652	0.0239538		POU2F2-RFX5	6.84511	1.19409	2.66164	5.71026
BCL3-CEBPB	0.0286945	0.00428682	0.0104687	0.0261027		BCL3-CEBPB	8.55167	1.27758	3.11995	7.77925
EGR1-CEBPB	0.028564	0.00448606	0.0108047	0.0252811		EGR1-CEBPB	7.59605	1.19298	2.87331	6.72302
RFX5-ELF1	0.0285526	0.00529762	0.0111033	0.0223184		RFX5-ELF1	6.85299	1.2715	2.66494	5.35671
RUNX3-RXRA	0.0285214	0.00489633	0.0105324	0.0250756		RUNX3-RXRA	7.49958	1.28747	2.76944	6.59353
EBF1-E2F4	0.0284732	0.00619584	0.0119517	0.0243093		EBF1-E2F4	5.26065	1.14473	2.20817	4.49134
CEBPB-MTA3	0.028459	0.00378511	0.010255	0.0268927		CEBPB-MTA3	9.84752	1.30974	3.54847	9.30555
MYC-SPI1	0.0284108	0.00619523	0.0119432	0.024412		MYC-SPI1	5.11912	1.11627	2.15195	4.39862
CHD2-GABPA	0.0283625	0.00543688	0.0119228	0.0237405		CHD2-GABPA	6.45851	1.23805	2.71498	5.40601
EP300-ELK1	0.0283228	0.00474158	0.0111695	0.0257551		EP300-ELK1	6.5752	1.10077	2.59302	5.9791
SP1-NRF1	0.0282519	0.00564951	0.0120238	0.0235035		SP1-NRF1	6.15522	1.23086	2.61962	5.12069
MAX-MAX	0.0282491	0.00493295	0.0111949	0.0234561		MAX-MAX	7.60399	1.32784	3.01342	6.31383
POU2F2-REST	0.0282037	0.00614914	0.0114588	0.0240091		POU2F2-REST	5.24738	1.14407	2.13194	4.46697
ELF1-SIX5	0.0281526	0.00587665	0.011592	0.0230532		ELF1-SIX5	6.1628	1.28644	2.53756	5.0465
ELK1-RELA	0.0280788	0.00461364	0.0108089	0.0255734		ELK1-RELA	6.89931	1.13363	2.65589	6.28369
ELF1-ETS1	0.0280618	0.00535084	0.0112654	0.0220893		ELF1-ETS1	7.03279	1.34102	2.8233	5.53598
TAF1-CEBPB	0.0280476	0.00409238	0.0107351	0.0266478		TAF1-CEBPB	8.01967	1.17014	3.0695	7.61942
PAX5-MYC	0.0280107	0.00550694	0.0114842	0.0239617		PAX5-MYC	6.22988	1.2248	2.55421	5.32933
MEF2C-IKZF1	0.0279512	0.00399762	0.0101294	0.0257156		MEF2C-IKZF1	8.71311	1.24616	3.1576	8.01622
POLR2A-MYC	0.0279483	0.00560035	0.0116802	0.022429		POLR2A-MYC	6.81693	1.36599	2.84894	5.47071
ELK1-TCF3	0.0279171	0.00492927	0.0110236	0.0238669		ELK1-TCF3	6.9738	1.23135	2.75373	5.96204
ATF2-NRF1	0.0279143	0.00557024	0.0119254	0.0252495		ATF2-NRF1	5.57828	1.11313	2.38312	5.04575
NFYB-MEF2C	0.0279143	0.00524477	0.0112187	0.0243172		NFYB-MEF2C	5.97125	1.12193	2.39983	5.20179
MAZ-ZEB1	0.0278433	0.00512801	0.0108853	0.0223816		MAZ-ZEB1	7.37409	1.35811	2.88288	5.9276
RFX5-NFIC	0.0278121	0.00504074	0.0110108	0.0240091		RFX5-NFIC	6.17375	1.11895	2.44419	5.32955
NFYB-PBX3	0.0277185	0.00588746	0.0110923	0.0220814		NFYB-PBX3	5.61408	1.19244	2.24662	4.47235
NFYB-USF1	0.0276788	0.00618195	0.0112501	0.0218997		NFYB-USF1	5.45007	1.21725	2.21519	4.31214
NFYB-USF2	0.0276674	0.0056811	0.0110244	0.0226739		NFYB-USF2	5.80343	1.19165	2.31244	4.75601
SP1-ZEB1	0.0276646	0.00503349	0.0109498	0.0221446		SP1-ZEB1	7.09434	1.29079	2.80797	5.67879
MAX-CHD1	0.0276391	0.00428399	0.0107563	0.023306		MAX-CHD1	8.28544	1.28422	3.22446	6.98649
ELK1-MEF2A	0.0276164	0.00463146	0.010786	0.0262607		ELK1-MEF2A	6.70094	1.12379	2.61716	6.37199
ZEB1-TCF12	0.0276107	0.00506963	0.0107826	0.0229584		ZEB1-TCF12	7.09611	1.30292	2.7712	5.90043
MAX-STAT3	0.0275596	0.00397684	0.010378	0.0263713		MAX-STAT3	8.02539	1.15806	3.02207	7.67934
USF1-SIN3A	0.0275511	0.0054182	0.0112552	0.0221525		USF1-SIN3A	6.56254	1.29059	2.68093	5.27662
TCF12-NRF1	0.0275256	0.00568565	0.0117031	0.0228715		TCF12-NRF1	5.85697	1.20981	2.49022	4.86665
EGR1-GABPA	0.027483	0.00579012	0.0116234	0.0217338		EGR1-GABPA	6.28966	1.3251	2.66008	4.97391
FOXM1-ETS1	0.0274149	0.00469869	0.010635	0.0244831		FOXM1-ETS1	7.02986	1.20486	2.72708	6.27807
ELF1-REST	0.0273781	0.00644658	0.0113968	0.0220261		ELF1-REST	5.15304	1.21336	2.14509	4.14571
USF2-SIN3A	0.0273469	0.0049123	0.0109311	0.0225001		USF2-SIN3A	6.99953	1.25732	2.79786	5.759
ZNF143-ZEB1	0.0273298	0.00525313	0.0102855	0.0239064		ZNF143-ZEB1	6.93199	1.33241	2.60883	6.06367
ELK1-WRNIP1	0.0272929	0.00421246	0.0101472	0.0244515		ELK1-WRNIP1	8.15035	1.25794	3.03021	7.30183
PBX3-SIN3A	0.0272617	0.0051097	0.0108912	0.0221051		PBX3-SIN3A	6.63873	1.2443	2.65221	5.383
TBP-ELK1	0.027188	0.00424294	0.0105188	0.0235351		TBP-ELK1	7.92623	1.23696	3.06659	6.86129
BATF-NRF1	0.0271738	0.00630216	0.0122427	0.0256208		BATF-NRF1	4.50983	1.04592	2.03182	4.25209
ELK1-EGR1	0.0271624	0.00507454	0.0110015	0.0226897		ELK1-EGR1	6.95107	1.29861	2.81537	5.80647
POU2F2-ETS1	0.0271369	0.0048672	0.0108089	0.0232586		POU2F2-ETS1	6.82215	1.2236	2.71734	5.84715
NFATC1-STAT3	0.0271284	0.0036987	0.0098698	0.026316		NFATC1-STAT3	9.21374	1.25621	3.35213	8.93782
GABPA-TCF3	0.0270319	0.00556618	0.0112747	0.0219629		GABPA-TCF3	6.01459	1.23847	2.50861	4.88674
GABPA-WRNIP1	0.0268305	0.00469193	0.0104603	0.0230216		GABPA-WRNIP1	7.08956	1.23977	2.76397	6.0831
GABPA-IRF4	0.0268021	0.00527304	0.0109913	0.0238195		GABPA-IRF4	5.62582	1.10682	2.3071	4.99976
NFIC-REST	0.0267908	0.00623898	0.0111169	0.0232902		NFIC-REST	4.61988	1.07587	1.91703	4.01622
MYC-SMC3	0.0267482	0.00518184	0.0101082	0.023622		MYC-SMC3	6.50839	1.26085	2.45953	5.74771
ZNF143-REST	0.0266716	0.00640491	0.0108081	0.0239696		ZNF143-REST	5.26564	1.26449	2.13379	4.7322
MAX-CEBPB	0.0266574	0.00387188	0.00987913	0.0247675		MAX-CEBPB	8.16256	1.18558	3.02501	7.58387
USF1-NFATC1	0.0266177	0.00511977	0.0104764	0.0235035		USF1-NFATC1	6.3314	1.21781	2.49195	5.59063
POU2F2-SIX5	0.0265893	0.00524305	0.0108301	0.0226976		POU2F2-SIX5	5.88296	1.16004	2.3962	5.02191
TBP-GABPA	0.0264134	0.00475117	0.0108166	0.021876		TBP-GABPA	6.80977	1.22492	2.78867	5.63995
SIX5-FOXM1	0.0263595	0.00505082	0.010523	0.0235825		SIX5-FOXM1	5.98759	1.1473	2.39032	5.35678
NFATC1-STAT5A	0.0263539	0.00395767	0.00971031	0.024649		NFATC1-STAT5A	8.74554	1.31335	3.22237	8.17979
MXI1-NRF1	0.0263198	0.00517607	0.0112764	0.0218918		MXI1-NRF1	6.5089	1.28004	2.78865	5.41385
PBX3-MEF2C	0.0262319	0.00435565	0.00998179	0.0229031		PBX3-MEF2C	7.14389	1.1862	2.7184	6.23734
ATF2-RFX5	0.026212	0.00462175	0.0103457	0.0223658		ATF2-RFX5	6.45637	1.1384	2.54829	5.50901
RFX5-BATF	0.0261865	0.00533954	0.0106715	0.023148		RFX5-BATF	5.31035	1.0828	2.16407	4.69417
MEF2C-SIN3A	0.0261723	0.00429481	0.0104026	0.0235114		MEF2C-SIN3A	6.99234	1.14743	2.77921	6.28143
EP300-GABPA	0.0261666	0.00506828	0.0109795	0.0229426		EP300-GABPA	5.48475	1.06235	2.30139	4.80896
NFYB-SRF	0.0261581	0.00548985	0.0107648	0.0218207		NFYB-SRF	5.65553	1.18694	2.32741	4.71776
USF2-MEF2C	0.0261411	0.00426089	0.0100785	0.0238827		USF2-MEF2C	7.22062	1.17693	2.78386	6.59682
TAF1-GABPA	0.0261326	0.00496958	0.0110159	0.0218997		TAF1-GABPA	6.87584	1.30756	2.89844	5.76212
BATF-REST	0.0261212	0.00696366	0.0113875	0.0234798		BATF-REST	3.95534	1.05445	1.72432	3.55536
POLR2A-E2F4	0.0261099	0.00515493	0.0108938	0.0212361		POLR2A-E2F4	6.64698	1.31233	2.77331	5.40622
NFYB-STAT5A	0.0260077	0.00470901	0.01007	0.0216706		NFYB-STAT5A	6.51104	1.1789	2.52103	5.42523
TAF1-ELK1	0.0259794	0.00443222	0.0105239	0.0227846		TAF1-ELK1	7.53952	1.28628	3.05416	6.61234
SPI1-E2F4	0.0259709	0.0058839	0.0109854	0.0230848		SPI1-E2F4	4.88115	1.10586	2.06467	4.33872
PAX5-E2F4	0.0259567	0.00509949	0.010613	0.0225159		PAX5-E2F4	6.03875	1.18638	2.46908	5.23828
GABPA-RELA	0.025951	0.0049461	0.0106919	0.02299		GABPA-RELA	5.77118	1.09995	2.37774	5.11268
SRF-NFATC1	0.0258999	0.0045936	0.0101158	0.0235588		SRF-NFATC1	6.84815	1.21459	2.67471	6.22913
USF2-PBX3	0.0258716	0.00483278	0.0100878	0.0209122		USF2-PBX3	6.59208	1.23139	2.57038	5.32843
MXI1-ZEB1	0.025812	0.00465063	0.0102584	0.0211492		MXI1-ZEB1	7.29339	1.31407	2.89858	5.97588
SIX5-ZNF143	0.0257297	0.00536731	0.0101226	0.0225317		SIX5-ZNF143	6.27695	1.3094	2.46949	5.49679
ELK1-BHLHE40	0.0255425	0.00438908	0.010137	0.0221762		ELK1-BHLHE40	7.04178	1.21002	2.79467	6.11375
USF1-PBX3	0.0255311	0.00532921	0.0101421	0.0202248		USF1-PBX3	6.03278	1.25925	2.3965	4.77895
SRF-SIN3A	0.0255198	0.00468283	0.0104289	0.0218128		SRF-SIN3A	6.94916	1.27516	2.83984	5.93974
GABPA-MEF2A	0.0255084	0.00496048	0.0106248	0.0232586		GABPA-MEF2A	5.64889	1.09851	2.35289	5.15066
NFATC1-BCLAF1	0.02548	0.00376421	0.00941339	0.0237484		NFATC1-BCLAF1	8.78821	1.2983	3.24673	8.19095
MAZ-SIX5	0.0253949	0.00510232	0.0104238	0.0206357		MAZ-SIX5	6.37516	1.28089	2.61679	5.18039
MEF2C-STAT5A	0.0252446	0.00363651	0.00938878	0.0234245		MEF2C-STAT5A	8.79222	1.26653	3.26994	8.15832
GABPA-MAX	0.0252332	0.00493971	0.0105298	0.0202327		GABPA-MAX	6.72713	1.31692	2.80723	5.39401
NFIC-ETS1	0.0252134	0.00469033	0.0103305	0.0226897		NFIC-ETS1	5.98087	1.11259	2.45049	5.38224
MAZ-RFX5	0.0252077	0.00451408	0.00987235	0.019814		MAZ-RFX5	7.09191	1.26999	2.77748	5.57446
ATF2-REST	0.025185	0.00568921	0.0104475	0.0222868		ATF2-REST	4.83741	1.09276	2.00671	4.28075
SMC3-E2F4	0.0251821	0.00488059	0.00957712	0.0229584		SMC3-E2F4	6.33774	1.22833	2.41033	5.77806
ELK1-MAX	0.0251481	0.00429506	0.0100598	0.0211887		ELK1-MAX	7.61368	1.30034	3.04565	6.41495
NFYB-BCLAF1	0.0251367	0.00444832	0.00967553	0.0213546		NFYB-BCLAF1	7.03676	1.24526	2.70856	5.97798
PML-NRF1	0.0250573	0.00479419	0.010708	0.0215521		PML-NRF1	6.50769	1.24511	2.78099	5.59734
ELK1-TBL1XR1	0.0249637	0.00402761	0.00980024	0.0228794		ELK1-TBL1XR1	7.28853	1.17592	2.86133	6.67998
CHD2-NRF1	0.0249552	0.00478337	0.0106019	0.0213941		CHD2-NRF1	6.40675	1.22804	2.72184	5.49251
MEF2C-STAT3	0.0249438	0.0033666	0.00915379	0.0243488		MEF2C-STAT3	9.21411	1.2436	3.38136	8.99431
RFX5-TCF12	0.0249325	0.00449036	0.00972134	0.0202406		RFX5-TCF12	6.63417	1.19482	2.58671	5.38574
PML-ZEB1	0.0249098	0.00432111	0.00977648	0.0210465		PML-ZEB1	7.44654	1.29175	2.92258	6.29164
RFX5-ZNF143	0.0249013	0.00481717	0.00948974	0.0214178		RFX5-ZNF143	6.56649	1.27029	2.50245	5.64789
MAZ-REST	0.0248757	0.00555278	0.0102304	0.0202722		MAZ-REST	5.4819	1.22368	2.25448	4.46743
RUNX3-ZBTB33	0.0248729	0.00530008	0.010238	0.0218918		RUNX3-ZBTB33	5.55152	1.18296	2.28508	4.88616
MAZ-ETS1	0.0248247	0.00459975	0.00997754	0.019893		MAZ-ETS1	7.16426	1.32746	2.87946	5.74101
NFATC1-CHD1	0.0248133	0.00359312	0.00947107	0.0223658		NFATC1-CHD1	8.67209	1.25577	3.31008	7.81671
ZNF143-ETS1	0.0247906	0.00479321	0.00948125	0.0210228		ZNF143-ETS1	6.88857	1.33189	2.63456	5.8416
RFX5-SP1	0.0247169	0.00439437	0.00973916	0.0198614		RFX5-SP1	6.81237	1.21116	2.68427	5.47413
MYC-ELF1	0.0246885	0.00478239	0.00994191	0.0197034		MYC-ELF1	6.90189	1.33696	2.77935	5.50827
CHD2-ZEB1	0.0246715	0.00429874	0.0097171	0.0206041		CHD2-ZEB1	7.37927	1.28576	2.9064	6.16271
GABPA-BHLHE40	0.0246459	0.00495704	0.0105476	0.0202169		GABPA-BHLHE40	6.01776	1.21035	2.5754	4.93634
RUNX3-FOS	0.0246062	0.00555094	0.0104484	0.0179021		RUNX3-FOS	5.13942	1.15941	2.18232	3.73916
SP1-ETS1	0.0245608	0.00447192	0.00995973	0.0199562		SP1-ETS1	6.89231	1.25492	2.79492	5.60016
EP300-ZEB1	0.024558	0.00415912	0.0095364	0.0209596		EP300-ZEB1	6.9776	1.18172	2.70955	5.95519
SP1-REST	0.0245353	0.0054445	0.0101269	0.0197745		SP1-REST	5.23506	1.16168	2.16075	4.21926
STAT5A-SIN3A	0.0244303	0.00397353	0.00951264	0.0210386		STAT5A-SIN3A	7.53419	1.22542	2.93365	6.4882
PBX3-STAT5A	0.0243849	0.003953	0.00897987	0.0206357		PBX3-STAT5A	7.75451	1.25707	2.85564	6.56223
GABPA-TBL1XR1	0.0243821	0.0045362	0.0101447	0.0215363		GABPA-TBL1XR1	6.2593	1.16452	2.60431	5.52874
TCF12-REST	0.0243679	0.00560207	0.00998942	0.02013		TCF12-REST	5.07167	1.16595	2.07909	4.18965
MYC-POU2F2	0.0243168	0.00437458	0.00984096	0.0210939		MYC-POU2F2	6.80511	1.22423	2.75401	5.90316
SIN3A-BCLAF1	0.0242998	0.00382972	0.00937691	0.0208016		SIN3A-BCLAF1	8.43032	1.32864	3.25313	7.21668
ZEB1-IRF4	0.024297	0.00420816	0.00930989	0.0218444		ZEB1-IRF4	6.95478	1.20455	2.66487	6.25276
USF2-STAT5A	0.0242317	0.00384041	0.00907404	0.0213309		USF2-STAT5A	7.79101	1.23478	2.9175	6.85834
MYC-FOXM1	0.024226	0.00418321	0.00954318	0.0216785		MYC-FOXM1	6.95081	1.20022	2.73808	6.21989
STAT5A-IKZF1	0.0241778	0.00324971	0.00866174	0.0223421		STAT5A-IKZF1	9.24662	1.24283	3.31262	8.54458
ZEB1-RELA	0.0241466	0.00402552	0.00921232	0.0213072		ZEB1-RELA	7.28735	1.21488	2.78024	6.43042
ATF2-ETS1	0.0241182	0.004357	0.00971031	0.0216706		ATF2-ETS1	6.34021	1.14537	2.55265	5.69678
PBX3-IKZF1	0.024104	0.00371726	0.00876778	0.0213862		PBX3-IKZF1	7.53911	1.16266	2.74233	6.68904
NFYB-IKZF1	0.024053	0.00439977	0.00928359	0.020928		NFYB-IKZF1	5.94423	1.08732	2.29426	5.17194
ELK1-BCL11A	0.0240445	0.00415346	0.00948465	0.0227766		ELK1-BCL11A	6.13339	1.05949	2.4194	5.80999
SP1-SIX5	0.0239991	0.00487715	0.010042	0.0199957		SP1-SIX5	5.90249	1.19952	2.4698	4.91788
NFATC1-CEBPB	0.0239054	0.00330613	0.0087364	0.0231164		NFATC1-CEBPB	9.4134	1.30188	3.44018	9.10267
SRF-PBX3	0.0238487	0.00458684	0.00941508	0.020051		SRF-PBX3	6.41288	1.2334	2.5317	5.3917
USF1-MEF2C	0.0237948	0.00425155	0.00929292	0.0212598		USF1-MEF2C	6.49228	1.16001	2.53552	5.80062
NRF1-IRF4	0.0237295	0.00467472	0.00992749	0.0217101		NRF1-IRF4	5.67028	1.11705	2.37222	5.18773
ELK1-MTA3	0.023721	0.00373226	0.00907404	0.021639		ELK1-MTA3	7.54277	1.18678	2.88535	6.88073
BATF-ETS1	0.0237097	0.00491747	0.00988931	0.0219629		BATF-ETS1	5.1459	1.06728	2.14635	4.76678
SRF-USF2	0.0237068	0.00443333	0.00946429	0.0200431		SRF-USF2	6.62613	1.23913	2.6453	5.60212
MXI1-RFX5	0.023704	0.00413146	0.00938878	0.0193005		MXI1-RFX5	7.17813	1.2511	2.84315	5.84465
SRF-USF1	0.0236955	0.0048672	0.00958984	0.0198219		SRF-USF1	6.23058	1.2798	2.52159	5.21205
ELK1-BCL3	0.0236785	0.00438847	0.00929462	0.0204777		ELK1-BCL3	6.58016	1.21954	2.58294	5.69066
EGR1-NRF1	0.0236359	0.0050609	0.0102066	0.0188818		EGR1-NRF1	6.18096	1.32346	2.6691	4.93772
TCF3-NRF1	0.0236359	0.00486695	0.0100463	0.0195454		TCF3-NRF1	6.02981	1.24162	2.56292	4.98628
IKZF1-STAT3	0.023599	0.00307568	0.0083733	0.022911		IKZF1-STAT3	9.73202	1.26838	3.45307	9.44826
TCF12-ETS1	0.0235962	0.0043999	0.00944562	0.0194743		TCF12-ETS1	6.58258	1.22743	2.63502	5.4327
ZEB1-TCF3	0.023548	0.00436179	0.0093277	0.0193084		ZEB1-TCF3	7.25592	1.34402	2.87418	5.94957
USF2-IKZF1	0.0235196	0.00358685	0.00864053	0.0216943		USF2-IKZF1	7.50108	1.14395	2.75572	6.91895
SIX5-NFIC	0.0234458	0.00496196	0.00990289	0.0215284		SIX5-NFIC	4.98067	1.05408	2.1037	4.57334
CTCF-RXRA	0.023443	0.00436548	0.00871519	0.0211571		CTCF-RXRA	6.71351	1.25017	2.49582	6.05888
SIX5-TCF12	0.0234288	0.0048833	0.0096662	0.019577		SIX5-TCF12	5.68604	1.18515	2.34593	4.75123
MXI1-ETS1	0.0233692	0.004166	0.00948634	0.0192136		MXI1-ETS1	7.29576	1.30061	2.96159	5.9984
ELF1-E2F4	0.0233097	0.00443984	0.00940914	0.0186685		ELF1-E2F4	6.79464	1.29419	2.74272	5.44176
PML-RFX5	0.0232132	0.00392596	0.00914785	0.0190714		PML-RFX5	7.26376	1.22849	2.8625	5.96773
ZEB1-MEF2A	0.0230969	0.00398717	0.00902399	0.0209122		ZEB1-MEF2A	6.97422	1.20395	2.72484	6.31454
PBX3-BCLAF1	0.0230855	0.00366576	0.00851922	0.0194822		PBX3-BCLAF1	8.10724	1.28735	2.9918	6.84182
EP300-NRF1	0.0230259	0.00448692	0.00988083	0.0204698		EP300-NRF1	5.49278	1.07034	2.35705	4.88301
NFYB-CHD1	0.0229862	0.00402453	0.00901211	0.018787		NFYB-CHD1	6.85938	1.20097	2.68933	5.60628
MEF2C-BCLAF1	0.0229664	0.00325426	0.00853618	0.0215995		MEF2C-BCLAF1	8.85562	1.25481	3.29147	8.32857
MEF2C-CEBPB	0.0229096	0.00307481	0.00839111	0.0219234		MEF2C-CEBPB	9.51004	1.27639	3.48325	9.10066
ATF2-SIX5	0.0228841	0.00464891	0.00951943	0.020612		ATF2-SIX5	5.35637	1.08815	2.22817	4.82454
EGR1-ZEB1	0.0228756	0.00446479	0.00922081	0.01791		EGR1-ZEB1	7.0037	1.36696	2.82309	5.48343
MEF2C-CHD1	0.0228642	0.00313553	0.00876185	0.0210386		MEF2C-CHD1	8.85866	1.21485	3.39475	8.15132
NRF1-WRNIP1	0.0228614	0.00407038	0.00908931	0.0198772		NRF1-WRNIP1	6.94911	1.23726	2.76285	6.04202
TBP-ZEB1	0.0228586	0.00372316	0.00883565	0.0188344		TBP-ZEB1	7.77215	1.26591	3.00422	6.40389
MXI1-SIX5	0.022833	0.00452072	0.00954912	0.0191109		MXI1-SIX5	6.31646	1.2506	2.64164	5.28678
SRF-MEF2C	0.0227706	0.0038913	0.00894764	0.0206515		SRF-MEF2C	6.84198	1.16924	2.68854	6.20523
NFYB-STAT3	0.0227479	0.00384804	0.00879833	0.0205172		NFYB-STAT3	6.61582	1.11913	2.55884	5.96705
ZEB1-WRNIP1	0.0226628	0.00363774	0.0084505	0.0199009		ZEB1-WRNIP1	8.0957	1.29949	3.01872	7.10909
USF2-BCLAF1	0.02266	0.0035828	0.00848019	0.0200036		USF2-BCLAF1	8.16372	1.29078	3.05517	7.20673
TAF1-NRF1	0.0226089	0.00438539	0.00972388	0.0189845		TAF1-NRF1	6.67191	1.29414	2.86953	5.60235
RELA-NRF1	0.0225919	0.00436376	0.00949398	0.0204066		RELA-NRF1	5.7225	1.10534	2.40481	5.16896
TBP-NRF1	0.0225748	0.0041134	0.00952537	0.019103		TBP-NRF1	6.60011	1.20262	2.78489	5.58506
MEF2A-NRF1	0.0225607	0.0044203	0.00955591	0.0208569		MEF2A-NRF1	5.65614	1.10821	2.39574	5.22899
EBF1-JUND	0.0225351	0.00423643	0.00901551	0.0217022		EBF1-JUND	5.9335	1.11545	2.37379	5.7142
RFX5-CHD2	0.0225096	0.00378068	0.00880426	0.0187712		RFX5-CHD2	7.28929	1.2243	2.85109	6.07868
MXI1-REST	0.0225068	0.00493467	0.00940745	0.0187554		MXI1-REST	5.38323	1.18029	2.2501	4.48596
POU2F2-E2F4	0.0225011	0.00405526	0.00905114	0.0196244		POU2F2-E2F4	6.59381	1.18837	2.65238	5.75082
CTCF-FOS	0.0224841	0.00557823	0.00938878	0.0163774		CTCF-FOS	4.85054	1.20341	2.02547	3.53314
PML-ETS1	0.022467	0.00388528	0.00903756	0.0186448		PML-ETS1	7.43159	1.28516	2.98942	6.16727
CTCF-JUND	0.02245	0.00511461	0.00920808	0.0227134		CTCF-JUND	4.63214	1.0553	1.89991	4.68649
GABPA-MTA3	0.0224018	0.00406104	0.00903247	0.0192847		GABPA-MTA3	6.43587	1.16671	2.59497	5.54036
E2F4-FOXM1	0.0223592	0.00389302	0.00879408	0.02013		E2F4-FOXM1	6.75343	1.17586	2.65618	6.08012
RFX5-IRF4	0.0223167	0.00386131	0.00861254	0.0189924		RFX5-IRF4	6.59352	1.14083	2.5446	5.61135
SIX5-BATF	0.0223138	0.00529467	0.00968316	0.0208569		SIX5-BATF	4.31271	1.02333	1.87151	4.03111
MYC-MAZ	0.0222996	0.00414093	0.00898496	0.0179891		MYC-MAZ	7.20371	1.33769	2.90252	5.81121
GABPA-BCL3	0.0222883	0.00487654	0.00930649	0.0185105		GABPA-BCL3	5.51136	1.20585	2.30127	4.5772
USF1-STAT5A	0.0222259	0.00396763	0.00843268	0.0190872		USF1-STAT5A	6.91672	1.23473	2.62426	5.93996
RUNX3-NFYA	0.0220812	0.00467067	0.00895358	0.016646		RUNX3-NFYA	5.48631	1.16048	2.22461	4.13588
MYC-NFIC	0.0220585	0.00412937	0.00918603	0.0198219		MYC-NFIC	5.87222	1.09929	2.44543	5.27682
CEBPB-IKZF1	0.0219961	0.00282863	0.00780066	0.0205883		CEBPB-IKZF1	9.99414	1.28522	3.54431	9.35448
PBX3-STAT3	0.0219791	0.00324209	0.00807298	0.0202801		PBX3-STAT3	8.07152	1.19062	2.9647	7.44762
MYC-ZNF143	0.021962	0.00427121	0.00843862	0.0191109		MYC-ZNF143	6.82449	1.32724	2.62222	5.93853
CTCF-ZBTB33	0.0219365	0.00514571	0.0089926	0.0193084		CTCF-ZBTB33	5.13711	1.20503	2.10589	4.52166
SIN3A-CHD1	0.021928	0.00341306	0.00869652	0.018234		SIN3A-CHD1	8.25878	1.28547	3.27539	6.86749
CHD2-ETS1	0.0219081	0.0038151	0.0088119	0.0182893		CHD2-ETS1	7.2851	1.26863	2.93022	6.08172
TAF1-ZEB1	0.0218996	0.00391379	0.0087364	0.0182972		TAF1-ZEB1	7.33661	1.31116	2.92679	6.12975
IRF4-REST	0.0218627	0.00482479	0.008761	0.0193163		IRF4-REST	4.99822	1.10304	2.00293	4.41606
ZEB1-TBL1XR1	0.0218599	0.00360185	0.00845898	0.0193716		ZEB1-TBL1XR1	7.58618	1.24997	2.93558	6.72266
CHD2-REST	0.02184	0.00460356	0.00899854	0.0186132		CHD2-REST	5.47722	1.15452	2.25673	4.66797
EP300-RFX5	0.0218344	0.00377134	0.00865326	0.0184473		EP300-RFX5	6.45688	1.11526	2.55895	5.45524
ZEB1-BHLHE40	0.0218344	0.00385762	0.00861254	0.0180286		ZEB1-BHLHE40	7.31605	1.29257	2.88581	6.04083
MYC-SP1	0.0217918	0.00401384	0.00889504	0.0177678		MYC-SP1	6.81625	1.25549	2.78227	5.55759
PML-SIX5	0.0217833	0.00416035	0.00905283	0.0187554		PML-SIX5	6.39817	1.22197	2.65899	5.50882
USF1-BCLAF1	0.0217833	0.00375598	0.00832494	0.0185737		USF1-BCLAF1	7.53054	1.29845	2.87795	6.42097
SRF-STAT5A	0.0217805	0.00357358	0.0082452	0.0188581		SRF-STAT5A	7.58628	1.2447	2.87186	6.5684
PML-REST	0.0217606	0.00456582	0.00898751	0.0183367		PML-REST	5.48294	1.15044	2.26455	4.62023
NFYB-CEBPB	0.0216897	0.00362852	0.0082715	0.0190872		NFYB-CEBPB	6.7309	1.12603	2.56687	5.92329
SIN3A-IKZF1	0.0216556	0.00340446	0.00845813	0.0197192		SIN3A-IKZF1	6.69437	1.05241	2.61465	6.09577
STAT5A-STAT3	0.0216528	0.00278795	0.00786174	0.020849		STAT5A-STAT3	9.73283	1.25317	3.53382	9.37152
STAT5A-BCLAF1	0.0215138	0.00294957	0.00777436	0.0191109		STAT5A-BCLAF1	9.76524	1.33883	3.52883	8.67456
MAX-NRF1	0.0214797	0.00421848	0.00902993	0.0174518		MAX-NRF1	6.61604	1.29935	2.78134	5.3754
USF2-STAT3	0.0214655	0.00313049	0.00793045	0.0203354		USF2-STAT3	8.07819	1.17811	2.98449	7.6529
EP300-REST	0.0214428	0.00466821	0.00879324	0.0189529		EP300-REST	4.91662	1.07037	2.0162	4.3457
USF2-CHD1	0.0213464	0.00329273	0.00819769	0.0179416		USF2-CHD1	8.13095	1.25422	3.12254	6.83407
NFATC1-NFATC1	0.0213435	0.00327356	0.00800511	0.0207384		NFATC1-NFATC1	8.77013	1.34512	3.28933	8.52146
SIN3A-STAT3	0.0213435	0.00312336	0.00825622	0.0199246		SIN3A-STAT3	7.72224	1.13005	2.98716	7.20887
RFX5-RELA	0.0213407	0.00363233	0.0082681	0.0181471		RFX5-RELA	6.67065	1.13539	2.58443	5.67239
TBL1XR1-NRF1	0.0213322	0.00397316	0.00903926	0.0190556		TBL1XR1-NRF1	6.22358	1.15915	2.63717	5.55939
SPI1-JUND	0.0213294	0.00442116	0.00881444	0.0211887		SPI1-JUND	5.39534	1.11835	2.22965	5.35976
EBF1-RXRA	0.021318	0.00362717	0.00797627	0.0180602		EBF1-RXRA	7.53293	1.2817	2.81849	6.38174
PBX3-CHD1	0.0213095	0.00336635	0.00814424	0.0174518		PBX3-CHD1	7.88384	1.24544	3.01311	6.45662
RFX5-MEF2A	0.0212868	0.00368285	0.00833852	0.0182893		RFX5-MEF2A	6.56647	1.13607	2.57224	5.64181
RUNX3-STAT1	0.0212783	0.00429616	0.00853788	0.0197982		RUNX3-STAT1	5.7131	1.1535	2.29237	5.31571
RAD21-JUND	0.0212783	0.00416022	0.00825453	0.0213388		RAD21-JUND	5.77694	1.12948	2.24106	5.79336
RUNX3-RCOR1	0.0212329	0.00378044	0.00820278	0.0185105		RUNX3-RCOR1	6.46212	1.15056	2.49647	5.63356
RFX5-TCF3	0.0212301	0.00377306	0.00835888	0.0169383		RFX5-TCF3	6.8051	1.20942	2.67936	5.42942
GABPA-BCL11A	0.0212102	0.00432455	0.00902908	0.0192847		GABPA-BCL11A	4.96719	1.01276	2.11451	4.51626
ATF2-MYC	0.0211932	0.00387581	0.00870246	0.0188107		ATF2-MYC	6.21298	1.13623	2.55121	5.51453
MYC-TCF12	0.0211903	0.00396627	0.00853449	0.0179732		MYC-TCF12	6.59308	1.23405	2.65539	5.59213
GABPA-SIN3A	0.0211847	0.00402613	0.00889928	0.0171595		GABPA-SIN3A	7.1416	1.35726	3.00005	5.78468
ZEB1-MAX	0.0211591	0.00382997	0.00825368	0.016962		ZEB1-MAX	7.45679	1.34974	2.90872	5.97766
NFYB-GABPA	0.0211535	0.00455833	0.00898242	0.0170094		NFYB-GABPA	5.62326	1.21175	2.38781	4.52164
CHD2-SIX5	0.0211449	0.00413257	0.00884838	0.0180602		CHD2-SIX5	6.19317	1.21039	2.59162	5.28967
RFX5-EGR1	0.0211052	0.00394366	0.00844626	0.0166934		RFX5-EGR1	6.75489	1.2622	2.70329	5.34285
ELK1-NFYB	0.0210769	0.00400966	0.00841317	0.0177599		ELK1-NFYB	6.29282	1.19715	2.51188	5.3025
BHLHE40-NRF1	0.0210712	0.00425646	0.0090961	0.0176651		BHLHE40-NRF1	5.96661	1.20528	2.57569	5.00214
PBX3-CEBPB	0.0210002	0.00305626	0.00756821	0.0184473		PBX3-CEBPB	8.29749	1.20757	2.9903	7.28877
TBP-ETS1	0.0209265	0.00341134	0.00822908	0.017041		TBP-ETS1	7.81191	1.27346	3.07193	6.36145
BCLAF1-IKZF1	0.0208868	0.00282494	0.00746046	0.0196639		BCLAF1-IKZF1	8.94728	1.21012	3.19585	8.42345
STAT5A-CHD1	0.0208726	0.00282359	0.00783968	0.0184473		STAT5A-CHD1	9.50013	1.28515	3.56822	8.39625
TBP-RFX5	0.0208669	0.00338762	0.00810946	0.0168277		TBP-RFX5	7.57944	1.23048	2.94558	6.11229
EGR1-ETS1	0.0208527	0.00398569	0.00849461	0.0165591		EGR1-ETS1	6.96919	1.33206	2.83899	5.53422
EGR1-SIX5	0.0208357	0.00440297	0.0087839	0.0166855		EGR1-SIX5	6.07393	1.28353	2.56064	4.86408
MAZ-E2F4	0.0208272	0.00380784	0.00836736	0.0166302		MAZ-E2F4	7.07102	1.2928	2.8408	5.6461
RELA-REST	0.0207336	0.0044364	0.00844371	0.0180523		RELA-REST	5.10803	1.09297	2.08024	4.44745
YY1-RXRA	0.0207222	0.00319121	0.00747234	0.0181234		YY1-RXRA	8.8943	1.36972	3.20725	7.77883
RFX5-WRNIP1	0.0207052	0.0033092	0.00765813	0.0177204		RFX5-WRNIP1	7.81957	1.24976	2.89219	6.69234
ZEB1-BCL11A	0.0205435	0.00359988	0.00805092	0.0186527		ZEB1-BCL11A	6.51521	1.14168	2.55329	5.91556
USF2-CEBPB	0.0205265	0.0029653	0.00759366	0.018787		USF2-CEBPB	8.21825	1.18723	3.0403	7.52181
MEF2A-REST	0.0204839	0.00450253	0.00836397	0.0182261		MEF2A-REST	4.96046	1.09035	2.02545	4.41369
MYC-BATF	0.0204725	0.00430489	0.00876185	0.019024		MYC-BATF	5.02583	1.05681	2.15096	4.67023
ELK1-SIN3A	0.020464	0.00348127	0.00822738	0.0173096		ELK1-SIN3A	7.81171	1.3289	3.14063	6.60758
SRF-IKZF1	0.0204499	0.00324308	0.00760638	0.0189055		SRF-IKZF1	6.98248	1.10733	2.59716	6.45517
NFIC-E2F4	0.0204328	0.0039149	0.00851497	0.0183446		NFIC-E2F4	5.68195	1.08865	2.36784	5.10124
SRF-BCLAF1	0.0204272	0.00329396	0.00776757	0.0185579		SRF-BCLAF1	8.04683	1.29758	3.05986	7.31046
USF1-IKZF1	0.0203931	0.00339659	0.00764286	0.018471		USF1-IKZF1	6.49034	1.081	2.43243	5.8786
USF1-USF2	0.0203903	0.00417805	0.00809249	0.0167013		USF1-USF2	6.19422	1.26922	2.45836	5.07357
IRF4-ETS1	0.0203619	0.00364806	0.00802208	0.0179653		IRF4-ETS1	6.36358	1.14011	2.50709	5.6146
RAD21-RXRA	0.0203562	0.00335025	0.00730182	0.0188186		RAD21-RXRA	7.82349	1.2876	2.8063	7.23252
MYC-MXI1	0.0203506	0.0036869	0.00840978	0.0168198		MYC-MXI1	7.20552	1.30542	2.97765	5.95538
ZNF143-E2F4	0.020342	0.00399344	0.00789652	0.018234		ZNF143-E2F4	6.56897	1.28958	2.54999	5.88821
EP300-ETS1	0.0202938	0.00355035	0.00817733	0.0175466		EP300-ETS1	6.33336	1.10801	2.55201	5.47601
TCF3-REST	0.0202541	0.00469242	0.00838942	0.0164722		TCF3-REST	5.12672	1.18775	2.12353	4.16944
TAF1-ETS1	0.0202342	0.00355477	0.00825368	0.0166144		TAF1-ETS1	7.54073	1.32476	3.07591	6.19172
ZEB1-BCL3	0.0202059	0.00390556	0.007905	0.0171516		ZEB1-BCL3	6.83424	1.32098	2.67371	5.8012
SIX5-TCF3	0.0201775	0.00418898	0.00838518	0.0168435		SIX5-TCF3	5.83033	1.21042	2.42291	4.86696
TCF3-ETS1	0.020169	0.00374369	0.00808825	0.0164564		TCF3-ETS1	6.74847	1.25262	2.7063	5.50625
ETS1-WRNIP1	0.0201633	0.0032668	0.0076505	0.0174281		ETS1-WRNIP1	7.8553	1.27269	2.98051	6.78972
YY1-FOS	0.0201491	0.0039793	0.0079839	0.0143391		YY1-FOS	6.47072	1.27792	2.56396	4.60488
TAF1-RFX5	0.0201349	0.00349332	0.0080365	0.016646		TAF1-RFX5	7.18189	1.24602	2.86652	5.93742
ZEB1-MTA3	0.0200981	0.0032239	0.00761147	0.0176651		ZEB1-MTA3	7.8901	1.26564	2.98811	6.93499
CHD1-IKZF1	0.0200981	0.00267585	0.00745537	0.0186685		CHD1-IKZF1	8.86737	1.1806	3.28935	8.23664
USF1-CHD1	0.0200895	0.00341724	0.00783629	0.0162984		USF1-CHD1	7.30415	1.24244	2.84912	5.92576
REST-WRNIP1	0.0200895	0.0038838	0.00778539	0.0176177		REST-WRNIP1	6.0165	1.16314	2.3316	5.27623
CTCF-NFYA	0.0200668	0.00464584	0.00804329	0.0153187		CTCF-NFYA	5.1876	1.20102	2.07932	3.96014
RELA-ETS1	0.0200385	0.00346481	0.00795336	0.0176967		RELA-ETS1	6.60787	1.14255	2.6227	5.83567
SIN3A-CEBPB	0.02003	0.00300758	0.00766153	0.0179653		SIN3A-CEBPB	7.66318	1.15066	2.93119	6.87329
EGR1-REST	0.0200243	0.00478731	0.0084734	0.0158639		EGR1-REST	5.1033	1.22007	2.15949	4.04299
SP1-E2F4	0.0199448	0.00369256	0.00813745	0.0165749		SP1-E2F4	6.58974	1.22001	2.6886	5.47631
SRF-CHD1	0.0198569	0.00312963	0.00781168	0.0170568		SRF-CHD1	7.96856	1.25592	3.13482	6.84489
YY1-JUND	0.019837	0.00329261	0.00759535	0.0196639		YY1-JUND	6.81068	1.13046	2.60773	6.75125
ATF2-E2F4	0.0198058	0.00365593	0.00815018	0.0177441		ATF2-E2F4	6.05944	1.1185	2.49348	5.42868
NFIC-JUND	0.0198058	0.00330674	0.00766746	0.0193558		NFIC-JUND	7.22976	1.20707	2.79887	7.06549
BCLAF1-STAT3	0.0197122	0.00248719	0.00702186	0.0187712		BCLAF1-STAT3	10.0114	1.26319	3.56627	9.53352
CEBPB-STAT3	0.0196867	0.00239132	0.00701932	0.0191583		CEBPB-STAT3	10.5539	1.28197	3.76302	10.2707
MEF2A-ETS1	0.0196668	0.00345682	0.00785071	0.0181471		MEF2A-ETS1	6.49666	1.14191	2.59337	5.99463
TAF1-SIX5	0.0196611	0.00379666	0.0082189	0.016725		TAF1-SIX5	6.51319	1.25773	2.72269	5.54053
SIX5-IRF4	0.0196441	0.00393223	0.00799663	0.0177125		SIX5-IRF4	5.45079	1.0911	2.21888	4.91482
ELK1-NFATC1	0.0196413	0.00326532	0.0075962	0.0180444		ELK1-NFATC1	7.1538	1.18931	2.76671	6.57217
RFX5-TBL1XR1	0.0196129	0.00322267	0.00763862	0.0167013		RFX5-TBL1XR1	7.1637	1.1771	2.79004	6.10022
SIX5-WRNIP1	0.0196101	0.00347992	0.0075979	0.0167882		SIX5-WRNIP1	6.78546	1.20412	2.62902	5.80904
PML-MYC	0.0196072	0.00342302	0.00807892	0.0169225		PML-MYC	7.25333	1.26628	2.98865	6.26017
GABPA-USF1	0.0195817	0.004225	0.00819429	0.0152239		GABPA-USF1	6.09348	1.31474	2.54992	4.73742
STAT5A-CEBPB	0.0195703	0.00251558	0.00699302	0.0182972		STAT5A-CEBPB	10.1838	1.30903	3.63894	9.52125
SPI1-RXRA	0.0195391	0.00338872	0.00727722	0.017831		SPI1-RXRA	7.03245	1.21966	2.61919	6.41768
TBP-REST	0.0194001	0.00388933	0.0078575	0.0162589		TBP-REST	5.60602	1.12389	2.27057	4.6983
TCF12-E2F4	0.0194001	0.00367535	0.00782271	0.0164722		TCF12-E2F4	6.32984	1.19919	2.55238	5.37452
MYC-CHD2	0.0193774	0.00342388	0.00791349	0.0167566		MYC-CHD2	7.1463	1.26271	2.91846	6.17975
CHD1-BCLAF1	0.0193689	0.00264599	0.00720172	0.0171437		CHD1-BCLAF1	9.87156	1.34855	3.67043	8.73746
YY1-ZBTB33	0.019315	0.00359693	0.00757245	0.0168593		YY1-ZBTB33	6.93313	1.29112	2.71813	6.05165
BCL3-NRF1	0.0192781	0.00426261	0.00828422	0.0164959		BCL3-NRF1	5.46695	1.2088	2.34926	4.67795
MAX-ETS1	0.0192668	0.00342732	0.00779132	0.015453		MAX-ETS1	7.45261	1.32573	3.01378	5.97742
TBP-SIX5	0.0192044	0.00352503	0.0078575	0.0167329		TBP-SIX5	6.4459	1.18317	2.63735	5.61636
MXI1-E2F4	0.0191845	0.0034433	0.00787955	0.0159666		MXI1-E2F4	7.08064	1.27086	2.90819	5.89296
NRF1-MTA3	0.0191817	0.00351704	0.00796609	0.0170173		NRF1-MTA3	6.3044	1.15594	2.6182	5.59305
SIX5-MAX	0.0191476	0.00376495	0.00794912	0.0158402		SIX5-MAX	6.50605	1.27927	2.70098	5.38223
CHD1-STAT3	0.0191448	0.00237018	0.00703544	0.0180207		CHD1-STAT3	10.0952	1.24982	3.70985	9.50246
TBL1XR1-REST	0.0191334	0.0039042	0.00779387	0.0169146		TBL1XR1-REST	5.50593	1.12349	2.2428	4.86743
RFX5-BHLHE40	0.0191306	0.00336734	0.00759026	0.0157691		RFX5-BHLHE40	6.77126	1.19187	2.68657	5.58145
SRF-STAT3	0.0191079	0.0028612	0.00722971	0.018076		SRF-STAT3	7.6313	1.1427	2.8874	7.21916
BHLHE40-REST	0.0190767	0.00420386	0.0078821	0.015856		BHLHE40-REST	5.28809	1.16532	2.18493	4.3953
USF1-STAT3	0.0190171	0.00302676	0.00714912	0.0174202		USF1-STAT3	7.0635	1.12422	2.65538	6.47037
PAX5-JUND	0.0190001	0.00323177	0.00745962	0.0186448		PAX5-JUND	6.59387	1.12157	2.58882	6.47056
SIN3A-SIN3A	0.0189519	0.00329912	0.00770649	0.0158481		SIN3A-SIN3A	7.84515	1.36568	3.19011	6.56033
BATF-E2F4	0.018949	0.00410983	0.00810861	0.017594		BATF-E2F4	4.84222	1.05022	2.07207	4.49597
BATF-JUND	0.0189348	0.00360431	0.00754106	0.0183209		BATF-JUND	6.22657	1.18525	2.47981	6.02466
NRF1-BCL11A	0.0189235	0.00385418	0.00817309	0.0176019		NRF1-BCL11A	5.03634	1.02576	2.1752	4.68462
FOXM1-JUND	0.018915	0.0028891	0.00716608	0.0188581		FOXM1-JUND	7.96767	1.21699	3.01861	7.94371
ELK1-USF1	0.0188611	0.00358759	0.00750458	0.0156111		ELK1-USF1	6.711	1.27651	2.67022	5.5546
RFX5-MAX	0.0187845	0.00331117	0.00740278	0.0151844		RFX5-MAX	7.12767	1.25641	2.80894	5.76165
TAF1-REST	0.0187618	0.00405858	0.0079084	0.0158718		TAF1-REST	5.3821	1.16427	2.26865	4.55306
EP300-SIX5	0.0187618	0.00373496	0.0078558	0.0166065		EP300-SIX5	5.20997	1.03716	2.18148	4.61147
ELK1-USF2	0.0187249	0.0032518	0.00732218	0.0158797		ELK1-USF2	7.14873	1.24146	2.79544	6.06249
PAX5-RXRA	0.0187107	0.00293199	0.0068751	0.0163458		PAX5-RXRA	8.36003	1.31003	3.07183	7.30337
TBL1XR1-ETS1	0.0186852	0.00315421	0.00750373	0.0166302		TBL1XR1-ETS1	7.13025	1.20365	2.86342	6.34607
BHLHE40-ETS1	0.0186767	0.00337484	0.00760469	0.0155636		BHLHE40-ETS1	6.817	1.23182	2.77572	5.68074
PML-E2F4	0.0185972	0.00327639	0.00760553	0.0158797		PML-E2F4	7.13829	1.2576	2.91928	6.09519
SIX5-RELA	0.0185887	0.00366207	0.00757839	0.0164643		SIX5-RELA	5.4828	1.08014	2.23527	4.85619
RAD21-ZBTB33	0.018583	0.00385688	0.0072857	0.0167171		RAD21-ZBTB33	5.87558	1.21947	2.30359	5.28561
RAD21-FOS	0.018583	0.00411266	0.00745792	0.0140468		RAD21-FOS	5.45381	1.207	2.18877	4.1225
EBF1-ZBTB33	0.0185575	0.00394833	0.00768273	0.0163063		EBF1-ZBTB33	5.54103	1.17892	2.29396	4.86884
USF1-CEBPB	0.0185518	0.00294637	0.00693024	0.0167724		USF1-CEBPB	7.3095	1.16089	2.73055	6.6084
ELK1-PBX3	0.0185376	0.00335185	0.00720087	0.0156111		ELK1-PBX3	6.83067	1.23508	2.65334	5.75229
CTCF-STAT1	0.0185291	0.00415863	0.00740108	0.0173728		CTCF-STAT1	5.25205	1.17876	2.09782	4.9243
MAX-REST	0.0184894	0.00400216	0.00760638	0.0153424		MAX-REST	5.54092	1.19937	2.27949	4.59783
RFX5-BCL11A	0.0184866	0.0032915	0.00737139	0.0159587		RFX5-BCL11A	6.03754	1.07497	2.40742	5.21195
GABPA-USF2	0.0184383	0.00370583	0.00764456	0.0147894		GABPA-USF2	6.2253	1.25119	2.58102	4.99332
RUNX3-EZH2	0.0184015	0.00463306	0.00754191	0.0165749		RUNX3-EZH2	4.68183	1.17878	1.91887	4.2171
MYC-EGR1	0.0183986	0.00358698	0.00755972	0.0147499		MYC-EGR1	6.89423	1.34409	2.83274	5.52701
SIX5-MEF2A	0.0183958	0.00365114	0.00755887	0.0167566		SIX5-MEF2A	5.41732	1.07521	2.22599	4.9346
GABPA-PBX3	0.0183873	0.00382345	0.00757414	0.0147499		GABPA-PBX3	5.98217	1.24393	2.4642	4.79878
EBF1-FOS	0.0183617	0.00414842	0.00785241	0.0131303		EBF1-FOS	5.07945	1.14759	2.17223	3.63228
SIX5-BHLHE40	0.0181745	0.00371198	0.00763523	0.0152081		SIX5-BHLHE40	5.81076	1.1868	2.44114	4.86235
SIX5-TBL1XR1	0.0181206	0.00338737	0.00744689	0.0159587		SIX5-TBL1XR1	6.09659	1.13967	2.50547	5.36922
POLR2A-RXRA	0.0180894	0.00291565	0.00682929	0.0150264		POLR2A-RXRA	8.75413	1.41099	3.30495	7.27185
SRF-CEBPB	0.0180865	0.00277037	0.00672154	0.0167882		SRF-CEBPB	7.76515	1.18941	2.88578	7.20773
SIN3A-NRF1	0.0180667	0.0035077	0.00776757	0.0147815		SIN3A-NRF1	6.90641	1.3409	2.96933	5.65058
YY1-NFYA	0.0180525	0.00334792	0.00685219	0.0134859		YY1-NFYA	6.90869	1.28125	2.62233	5.16104
RFX5-MTA3	0.0180128	0.00290495	0.00688443	0.015137		RFX5-MTA3	7.30034	1.17734	2.79017	6.13484
BCL11A-REST	0.0179958	0.00416219	0.00751306	0.0162747		BCL11A-REST	4.51313	1.04383	1.88419	4.08151
CHD2-E2F4	0.0179929	0.00316663	0.00731794	0.0154372		CHD2-E2F4	6.99965	1.23189	2.84684	6.00543
ATF2-JUND	0.0179702	0.00292204	0.00694636	0.0177678		ATF2-JUND	7.42025	1.20657	2.86829	7.33669
MYC-TCF3	0.0179674	0.00340102	0.00732388	0.0152397		MYC-TCF3	6.71221	1.27054	2.73604	5.69322
CEBPB-BCLAF1	0.0179532	0.00233183	0.00641104	0.0168751		CEBPB-BCLAF1	9.94262	1.29139	3.55049	9.34556
CHD1-CEBPB	0.0178511	0.00226091	0.00666131	0.0165986		CHD1-CEBPB	9.89964	1.25383	3.69415	9.20506
GABPA-NFATC1	0.0178454	0.00351876	0.00739938	0.0157059		GABPA-NFATC1	5.87636	1.1587	2.43656	5.17182
MYC-WRNIP1	0.0178255	0.00288541	0.00684795	0.0155557		MYC-WRNIP1	7.80695	1.26371	2.99916	6.81287
RFX5-BCL3	0.0177915	0.00334226	0.00693957	0.0142601		RFX5-BCL3	6.38511	1.19949	2.49051	5.11774
MYC-IRF4	0.017783	0.00318875	0.00713215	0.0161088		MYC-IRF4	6.25817	1.12218	2.50994	5.66899
MYC-EP300	0.0177376	0.0031166	0.00733151	0.015619		MYC-EP300	6.19777	1.08899	2.56174	5.45749
MYC-RELA	0.017712	0.00304642	0.00710246	0.0155162		MYC-RELA	6.58308	1.13227	2.63979	5.76696
MYC-TBP	0.0176525	0.00291614	0.00708719	0.0147657		MYC-TBP	7.4443	1.22978	2.98877	6.22691
NFYB-NFYB	0.0176269	0.00409619	0.00733151	0.0141021		NFYB-NFYB	5.20352	1.20921	2.16429	4.16298
NFYB-NRF1	0.0176042	0.00388872	0.0076242	0.0143391		NFYB-NRF1	5.45133	1.20418	2.36091	4.44025
MEF2C-MEF2C	0.0175532	0.0025318	0.00656714	0.0168514		MEF2C-MEF2C	8.86373	1.27847	3.31617	8.50936
TAF1-MYC	0.0175475	0.00313197	0.00725431	0.0146077		TAF1-MYC	7.33945	1.30998	3.0342	6.10985
POLR2A-FOS	0.0174964	0.0036665	0.00739005	0.0120006		POLR2A-FOS	6.2862	1.31732	2.65513	4.31163
SMC3-JUND	0.0173915	0.00313946	0.00651879	0.0174913		SMC3-JUND	6.3242	1.14163	2.37048	6.36051
RUNX3-ATF3	0.0173489	0.0040544	0.00728994	0.0148131		RUNX3-ATF3	5.02435	1.17418	2.11121	4.28997
GABPA-SRF	0.0173205	0.00348668	0.00736205	0.0145998		GABPA-SRF	6.39579	1.2875	2.71852	5.39114
EGR1-E2F4	0.017312	0.00333538	0.00708973	0.0140705		EGR1-E2F4	6.7212	1.29492	2.75251	5.46271
SMC3-RXRA	0.0172751	0.00264525	0.00602759	0.0158481		SMC3-RXRA	8.6423	1.32335	3.01544	7.92837
MYC-MEF2A	0.0172638	0.00306695	0.00701847	0.0154214		MYC-MEF2A	6.35181	1.12841	2.58228	5.67397
SPI1-ZBTB33	0.0172354	0.00370325	0.00705834	0.0158007		SPI1-ZBTB33	5.25143	1.12834	2.15059	4.81428
MTA3-REST	0.0172212	0.00339647	0.00680808	0.0147341		MTA3-REST	5.63284	1.11094	2.22683	4.81934
PAX5-FOS	0.0171929	0.00355797	0.00714488	0.0124825		PAX5-FOS	5.84768	1.21015	2.43013	4.24559
BCL3-REST	0.0171758	0.00433586	0.00721614	0.0144892		BCL3-REST	4.70007	1.18649	1.97466	3.96489
FOXM1-RXRA	0.017173	0.00239316	0.0061506	0.0158797		FOXM1-RXRA	9.77028	1.36155	3.49928	9.03446
ZEB1-SIN3A	0.0171616	0.00310284	0.00685304	0.0136676		ZEB1-SIN3A	7.50896	1.35763	2.9985	5.98015
PAX5-ZBTB33	0.0171418	0.00325463	0.00694466	0.014979		PAX5-ZBTB33	6.44317	1.22333	2.61032	5.63024
MTA3-ETS1	0.0171219	0.00282138	0.00672918	0.015058		MTA3-ETS1	7.31625	1.20558	2.8754	6.43434
NFYB-ZEB1	0.0171021	0.00341306	0.0067699	0.0133595		NFYB-ZEB1	6.22719	1.24276	2.46505	4.86444
CTCF-EZH2	0.0169347	0.00483082	0.00735103	0.0159192		CTCF-EZH2	4.29209	1.22437	1.86312	4.03471
POU2F2-JUND	0.0169006	0.00263492	0.00655272	0.0166934		POU2F2-JUND	7.26151	1.13212	2.81544	7.17247
TBP-E2F4	0.0168779	0.00279102	0.00677584	0.0139836		TBP-E2F4	7.41996	1.227	2.97883	6.14753
NFIC-RXRA	0.0168779	0.00248805	0.00618962	0.0157849		NFIC-RXRA	8.76775	1.29249	3.21539	8.19992
POLR2A-ZBTB33	0.0168354	0.0032802	0.00699132	0.0142048		POLR2A-ZBTB33	6.85485	1.33559	2.84665	5.78375
ELK1-MEF2C	0.0168212	0.00272133	0.00658157	0.0159508		ELK1-MEF2C	6.98558	1.13013	2.73322	6.62411
SPI1-FOS	0.0168042	0.00388048	0.00720426	0.0123719		SPI1-FOS	4.83127	1.11566	2.07125	3.55698
CTCF-RCOR1	0.0167843	0.0034149	0.00659684	0.0146788		CTCF-RCOR1	5.54008	1.12717	2.17745	4.84511
IRF4-E2F4	0.0167701	0.00306179	0.00665537	0.0150343		IRF4-E2F4	6.15295	1.12337	2.44185	5.51609
TAF1-E2F4	0.0167588	0.00296272	0.0068997	0.0138256		TAF1-E2F4	7.26816	1.28491	2.99235	5.99605
ELK1-STAT5A	0.0166879	0.00260002	0.00628464	0.0150896		ELK1-STAT5A	7.92398	1.23458	2.98417	7.16508
TCF3-E2F4	0.016668	0.00312422	0.00677075	0.0139204		TCF3-E2F4	6.50423	1.21914	2.6421	5.43205
RAD21-NFYA	0.0166226	0.00345227	0.00641783	0.0130197		RAD21-NFYA	5.83063	1.21094	2.25115	4.56687
IKZF1-IKZF1	0.0166226	0.00224911	0.00577902	0.015295		IKZF1-IKZF1	10.422	1.41014	3.62331	9.58963
MYC-TBL1XR1	0.0166084	0.00281781	0.00672918	0.0146156		MYC-TBL1XR1	7.03131	1.19294	2.84885	6.18764
EBF1-NFYA	0.0165857	0.00348828	0.00670118	0.0122929		EBF1-NFYA	5.49283	1.15524	2.21929	4.07115
MYC-MAX	0.0165091	0.00297305	0.00665198	0.0133911		MYC-MAX	7.42006	1.33624	2.98975	6.01864
BCL3-ETS1	0.0165034	0.0032228	0.00666386	0.0139599		BCL3-ETS1	6.21999	1.21464	2.51155	5.26135
ELK1-SRF	0.0165006	0.00297415	0.00669864	0.0144023		ELK1-SRF	7.01956	1.26524	2.84968	6.12692
USF1-NRF1	0.0164183	0.00357469	0.00694381	0.0129881		USF1-NRF1	5.98351	1.30276	2.53061	4.73341
CTCF-ATF3	0.0164098	0.00422303	0.00692006	0.0138256		CTCF-ATF3	4.81732	1.23973	2.03148	4.05869
POU2F2-RXRA	0.0163616	0.00237497	0.00598178	0.0142522		POU2F2-RXRA	9.12183	1.32408	3.33493	7.94581
BCL11A-ETS1	0.0163616	0.00301213	0.00669779	0.0151528		BCL11A-ETS1	5.70208	1.04974	2.33421	5.28082
ZEB1-NFATC1	0.0163077	0.00282273	0.00638814	0.0145603		ZEB1-NFATC1	7.33707	1.26999	2.87412	6.5509
EBF1-STAT1	0.0162963	0.00326397	0.00660447	0.0149237		EBF1-STAT1	5.89322	1.18034	2.38836	5.39684
EP300-E2F4	0.0162453	0.00295461	0.00669864	0.0142917		EP300-E2F4	5.95554	1.08316	2.45573	5.23936
SMC3-FOS	0.0162055	0.00328757	0.00621083	0.0118584		SMC3-FOS	6.1149	1.24051	2.34356	4.47457
GABPA-BCLAF1	0.0162027	0.00279016	0.00638135	0.0139441		GABPA-BCLAF1	7.68094	1.32268	3.0251	6.61024
MYC-BHLHE40	0.0161999	0.00298718	0.00670627	0.0135333		MYC-BHLHE40	6.72853	1.24071	2.78542	5.62097
ELK1-BCLAF1	0.0161999	0.0024776	0.00607425	0.014584		ELK1-BCLAF1	8.6306	1.31996	3.2361	7.76974
E2F4-WRNIP1	0.0161289	0.00266319	0.00620489	0.0141574		E2F4-WRNIP1	7.45573	1.23108	2.86826	6.54436
SMC3-ZBTB33	0.0161204	0.00305503	0.00603946	0.0145208		SMC3-ZBTB33	6.62208	1.25497	2.48094	5.96498
SIX5-BCL3	0.016075	0.00359398	0.00677329	0.0130592		SIX5-BCL3	5.24817	1.17336	2.21134	4.26357
RAD21-STAT1	0.0160609	0.00315655	0.00612345	0.0154214		RAD21-STAT1	6.12321	1.20344	2.33457	5.87943
SIN3A-ETS1	0.0160609	0.0028183	0.0065137	0.012759		SIN3A-ETS1	7.81071	1.3706	3.16774	6.20497
RELA-E2F4	0.0160467	0.00285763	0.00650776	0.0140705		RELA-E2F4	6.23126	1.10968	2.5271	5.46387
NFYB-ETS1	0.0160438	0.0031638	0.00654933	0.0126484		NFYB-ETS1	6.34107	1.25044	2.58852	4.99909
SIX5-MTA3	0.0159559	0.00296543	0.00646788	0.0140626		SIX5-MTA3	6.06015	1.12629	2.45655	5.34107
EBF1-RCOR1	0.0159474	0.00278377	0.00617011	0.01411		EBF1-RCOR1	6.58822	1.15004	2.54901	5.82916
POLR2A-NFYA	0.0159417	0.00308084	0.00634911	0.0114239		POLR2A-NFYA	6.81387	1.31683	2.71377	4.88284
YY1-STAT1	0.0159247	0.00284227	0.00617096	0.0147341		YY1-STAT1	6.96582	1.24327	2.69932	6.44504
ELF1-FOS	0.0159133	0.00322255	0.00643056	0.0108788		ELF1-FOS	6.47939	1.31212	2.61832	4.42948
POLR2A-JUND	0.0158849	0.00258662	0.00644074	0.0155873		POLR2A-JUND	6.65922	1.08435	2.70006	6.53446
SIX5-SIN3A	0.0158169	0.00304593	0.00660193	0.0132805		SIX5-SIN3A	6.8223	1.3138	2.84761	5.72827
MEF2A-E2F4	0.0158112	0.00288246	0.00645601	0.0144655		MEF2A-E2F4	6.0905	1.11033	2.48687	5.57214
ATF2-RXRA	0.0157488	0.00227812	0.00578496	0.0143865		ATF2-RXRA	9.03546	1.30701	3.31897	8.25389
USF2-NRF1	0.0157431	0.00316958	0.00660447	0.013154		USF2-NRF1	6.21307	1.25088	2.60648	5.19129
GABPA-STAT5A	0.0157147	0.00283047	0.0062261	0.013399		GABPA-STAT5A	6.71632	1.20972	2.66097	5.72658
MAX-E2F4	0.0156495	0.00279864	0.00637541	0.0127274		MAX-E2F4	7.19585	1.28685	2.93151	5.85225
NFATC1-NRF1	0.0156466	0.00308649	0.00664434	0.0143707		NFATC1-NRF1	5.88779	1.16144	2.50025	5.40766
BATF-RXRA	0.0156296	0.00249653	0.00580786	0.0149948		BATF-RXRA	7.58101	1.21092	2.81705	7.27311
PBX3-NRF1	0.0155956	0.00327712	0.00656799	0.0125299		PBX3-NRF1	5.87391	1.23429	2.47377	4.71927
USF1-ZEB1	0.0155672	0.00314831	0.00618114	0.0124035		USF1-ZEB1	6.72719	1.36051	2.67111	5.36004
RFX5-SIN3A	0.0155587	0.00271027	0.00618368	0.0126405		RFX5-SIN3A	7.37712	1.28507	2.93198	5.99348
GABPA-MEF2C	0.0155473	0.00289426	0.00647637	0.0141179		GABPA-MEF2C	5.89877	1.0981	2.45718	5.35643
NFYB-SIX5	0.0155445	0.00344071	0.00660702	0.0130671		NFYB-SIX5	5.38149	1.19117	2.28734	4.52383
ELF1-RXRA	0.0155161	0.00249554	0.00574084	0.0130513		ELF1-RXRA	8.65333	1.39176	3.20166	7.27873
USF2-ZEB1	0.0154764	0.00279028	0.00600553	0.0127669		USF2-ZEB1	7.23616	1.30463	2.80795	5.96932
PAX5-NFYA	0.015448	0.00297415	0.00608019	0.0117952		PAX5-NFYA	6.27293	1.2077	2.46896	4.78964
ZEB1-PBX3	0.0154168	0.00290631	0.00597838	0.0122139		ZEB1-PBX3	6.95404	1.31094	2.69666	5.5093
EP300-JUND	0.0153402	0.00237755	0.00597244	0.0150185		EP300-JUND	7.58139	1.17503	2.95168	7.4224
ELK1-CHD1	0.0153402	0.00230245	0.00598093	0.012917		ELK1-CHD1	8.51645	1.27826	3.32044	7.17116
SIX5-BCL11A	0.0153119	0.00320534	0.00646958	0.0138177		SIX5-BCL11A	4.76588	0.997677	2.01369	4.30081
RAD21-EZH2	0.0152778	0.00366588	0.00622271	0.0146235		RAD21-EZH2	5.25222	1.26026	2.13925	5.02728
NFYB-REST	0.0151899	0.00388835	0.00661889	0.0124825		NFYB-REST	4.46114	1.14198	1.94392	3.66602
GABPA-CHD1	0.0151899	0.0025892	0.00616757	0.0122692		GABPA-CHD1	7.44788	1.26954	3.02408	6.01583
TBL1XR1-E2F4	0.0151643	0.0025994	0.00615993	0.0134938		TBL1XR1-E2F4	6.7651	1.15964	2.74807	6.01983
ELF1-ZBTB33	0.0151388	0.00285247	0.00608273	0.0123956		ELF1-ZBTB33	7.05501	1.32931	2.83468	5.77663
SPI1-NFYA	0.0151104	0.00327061	0.00616078	0.0116451		SPI1-NFYA	5.18129	1.12148	2.1125	3.99305
BHLHE40-E2F4	0.015065	0.00275918	0.00618708	0.0128538		BHLHE40-E2F4	6.50632	1.19164	2.67209	5.55135
SRF-NRF1	0.0150026	0.00308084	0.00644922	0.0125536		SRF-NRF1	6.25408	1.2843	2.68846	5.23318
RFX5-NFYB	0.0149913	0.00299628	0.00598008	0.0120559		RFX5-NFYB	6.02149	1.2035	2.402	4.84246
FOXM1-ZBTB33	0.014926	0.00250648	0.0058121	0.0137308		FOXM1-ZBTB33	7.26643	1.22023	2.82951	6.68455
MYC-BCL3	0.014909	0.00297378	0.00615569	0.0125615		MYC-BCL3	6.23263	1.24318	2.57336	5.25129
YY1-RCOR1	0.0148835	0.00235543	0.00564922	0.013075		YY1-RCOR1	7.58307	1.20008	2.87826	6.66169
POU2F2-ZBTB33	0.0148664	0.00260899	0.00590203	0.0128617		POU2F2-ZBTB33	7.0195	1.23189	2.78677	6.07294
MEF2A-JUND	0.0148437	0.00234621	0.00574339	0.0152476		MEF2A-JUND	7.65234	1.20953	2.96087	7.86056
POU2F2-FOS	0.0148409	0.00278131	0.00596735	0.010618		POU2F2-FOS	6.37631	1.19497	2.56384	4.56198
RAD21-RCOR1	0.0148381	0.0026423	0.00563056	0.0134938		RAD21-RCOR1	6.54718	1.16589	2.48444	5.95402
SIN3A-REST	0.0147728	0.00317044	0.00616078	0.0122455		SIN3A-REST	5.59923	1.20167	2.33507	4.64133
RFX5-NFATC1	0.0147586	0.00252861	0.00572048	0.0122929		RFX5-NFATC1	6.91503	1.18476	2.68028	5.75974
MYC-MTA3	0.0147189	0.00246273	0.00593342	0.0129723		MYC-MTA3	7.06577	1.18223	2.84832	6.22734
USF1-SIX5	0.0146338	0.00315925	0.00605898	0.0118268		USF1-SIX5	5.97272	1.28944	2.47295	4.82706
TCF12-JUND	0.0146309	0.00231044	0.0057383	0.014426		TCF12-JUND	7.17734	1.13341	2.81497	7.07681
SPI1-RCOR1	0.0145997	0.00265533	0.00572133	0.0131777		SPI1-RCOR1	6.05438	1.10114	2.37258	5.4647
ZEB1-MEF2C	0.014577	0.00235014	0.00557541	0.0131461		ZEB1-MEF2C	7.51753	1.21199	2.8753	6.7796
FOXM1-FOS	0.0145572	0.00260801	0.00575357	0.0110289		FOXM1-FOS	6.60938	1.18411	2.61228	5.00742
STAT1-SPI1	0.0145288	0.00305146	0.00592239	0.0135728		STAT1-SPI1	5.30873	1.11498	2.164	4.9594
MYC-BCL11A	0.0144919	0.00265914	0.00601571	0.013075		MYC-BCL11A	5.6786	1.04197	2.35723	5.1234
RELA-JUND	0.0144891	0.00219491	0.00556862	0.0142601		RELA-JUND	7.79351	1.18062	2.9953	7.67034
ELF1-NFYA	0.0144636	0.0027126	0.00555166	0.010302		ELF1-NFYA	7.00746	1.31423	2.68973	4.99124
PBX3-PBX3	0.0144409	0.0027582	0.0056085	0.0115582		PBX3-PBX3	6.74434	1.28817	2.61935	5.39804
SMC3-NFYA	0.0144267	0.00275709	0.00539217	0.0113291		SMC3-NFYA	6.50857	1.24386	2.43267	5.11109
USF1-ETS1	0.0143104	0.00277934	0.00573321	0.0112027		USF1-ETS1	6.78269	1.31733	2.71737	5.30973
TCF12-RXRA	0.0142791	0.00217205	0.00523352	0.0127748		TCF12-RXRA	8.89578	1.35317	3.26044	7.9586
IRF4-JUND	0.0142423	0.0022791	0.00546173	0.0141732		IRF4-JUND	7.39151	1.18282	2.83455	7.35566
NFATC1-REST	0.0141373	0.00310272	0.00580192	0.0125852		NFATC1-REST	5.21333	1.14417	2.13954	4.64099
MAZ-FOS	0.0141316	0.0027464	0.0057629	0.0096779		MAZ-FOS	6.70131	1.30236	2.7328	4.58933
PAX5-STAT1	0.0141259	0.00259141	0.00564752	0.0129565		PAX5-STAT1	6.42177	1.17808	2.56741	5.89015
ELK1-STAT3	0.0141089	0.00199567	0.00530394	0.013715		ELK1-STAT3	7.94741	1.12414	2.98765	7.7255
SRF-ZEB1	0.0140834	0.0026391	0.00559323	0.0118584		SRF-ZEB1	6.97094	1.30629	2.76851	5.86962
PAX5-RCOR1	0.0140749	0.00221543	0.00538114	0.0125457		PAX5-RCOR1	7.38019	1.16167	2.82161	6.57837
ELK1-IKZF1	0.0140749	0.00216394	0.00531581	0.0137545		ELK1-IKZF1	6.77605	1.04178	2.55918	6.6218
USF1-USF1	0.0140749	0.0032121	0.00568655	0.0113765		USF1-USF1	5.92282	1.35168	2.39295	4.78731
MYC-SIN3A	0.014072	0.00248952	0.0057612	0.011495		MYC-SIN3A	7.68436	1.35946	3.14604	6.2771
USF2-USF2	0.014072	0.00253918	0.00541847	0.0119058		USF2-USF2	6.99931	1.26296	2.6951	5.92184
ELK1-GABPA	0.0140352	0.00256695	0.00574424	0.0112896		ELK1-GABPA	7.44055	1.36084	3.04523	5.98502
MAZ-RXRA	0.0140125	0.00216553	0.00519704	0.0117873		MAZ-RXRA	9.02741	1.39513	3.34815	7.59387
USF2-ETS1	0.0140011	0.00250403	0.00552621	0.0118268		USF2-ETS1	7.09382	1.26869	2.79991	5.99218
ZNF143-FOS	0.0139926	0.00285063	0.00549227	0.010223		ZNF143-FOS	6.40777	1.30542	2.51513	4.68153
SP1-RXRA	0.0139671	0.00210162	0.00522589	0.0117399		SP1-RXRA	8.83979	1.33012	3.30748	7.4302
ZEB1-STAT5A	0.0139415	0.00224641	0.0052208	0.0122771		ZEB1-STAT5A	8.12201	1.3087	3.04151	7.15236
NRF1-BCLAF1	0.013916	0.00243446	0.00563904	0.0121507		NRF1-BCLAF1	7.4537	1.30395	3.02039	6.50817
YY1-ATF3	0.0139132	0.00285161	0.00552112	0.0114318		YY1-ATF3	6.35686	1.30289	2.52257	5.22313
SIX5-USF2	0.0139103	0.0027507	0.00558814	0.0114634		SIX5-USF2	6.19238	1.22452	2.48764	5.10309
RFX5-PBX3	0.0138621	0.00254004	0.0053752	0.010863		RFX5-PBX3	6.70769	1.22909	2.60099	5.25644
NFATC1-ETS1	0.013794	0.00242204	0.00551688	0.0125852		NFATC1-ETS1	6.78404	1.19119	2.71326	6.18955
BCL11A-JUND	0.0137883	0.00221273	0.00535145	0.0135491		BCL11A-JUND	7.40428	1.18823	2.87371	7.2758
PBX3-ETS1	0.0137827	0.00256769	0.00549227	0.0108867		PBX3-ETS1	6.76457	1.26023	2.69563	5.3432
RFX5-USF1	0.0137713	0.00268593	0.00546682	0.0110605		RFX5-USF1	6.38767	1.24584	2.53573	5.13028
USF1-REST	0.0137344	0.0034326	0.00574933	0.0111474		USF1-REST	4.91329	1.22796	2.05674	3.98781
E2F4-MTA3	0.0137344	0.00233699	0.00545749	0.0118584		E2F4-MTA3	6.86004	1.16728	2.7259	5.923
SMC3-STAT1	0.0136834	0.00250489	0.00504943	0.0130908		SMC3-STAT1	6.79869	1.24457	2.50885	6.5043
NFIC-ZBTB33	0.0136692	0.00248878	0.00554657	0.0127511		NFIC-ZBTB33	6.16934	1.12327	2.50335	5.755
USF2-REST	0.0136663	0.00304655	0.00557456	0.0113686		USF2-REST	5.3041	1.18241	2.16357	4.41231
STAT5A-STAT5A	0.0136578	0.00186822	0.00495017	0.012759		STAT5A-STAT5A	9.88158	1.35167	3.5815	9.23129
MAZ-ZBTB33	0.0136436	0.00245388	0.00543119	0.0112817		MAZ-ZBTB33	7.38671	1.32854	2.94046	6.10793
SIX5-PBX3	0.0136351	0.00285997	0.00559577	0.0112896		SIX5-PBX3	5.76221	1.20862	2.36478	4.77098
GABPA-NRF1	0.0136266	0.00279925	0.00597923	0.0105232		GABPA-NRF1	6.69686	1.37571	2.93852	5.1717
RFX5-USF2	0.0136039	0.00247084	0.00530818	0.0111316		RFX5-USF2	6.75245	1.22643	2.63477	5.52527
MEF2C-NRF1	0.0135131	0.00256019	0.00578411	0.0122929		MEF2C-NRF1	5.81685	1.10206	2.48982	5.2916
ZEB1-BCLAF1	0.0135075	0.00210654	0.00508082	0.0116925		ZEB1-BCLAF1	8.77354	1.36827	3.30016	7.59466
MYC-NFYB	0.0135018	0.00272096	0.00555166	0.0112106		MYC-NFYB	6.08269	1.22582	2.50108	5.05047
EBF1-EZH2	0.0134592	0.00336758	0.0056857	0.0121033		EBF1-EZH2	4.66376	1.1669	1.97015	4.19392
POU2F2-NFYA	0.0134564	0.00236981	0.00515123	0.0101993		POU2F2-NFYA	6.87327	1.21045	2.63115	5.20962
RAD21-ATF3	0.0134507	0.00308452	0.00542271	0.0116135		RAD21-ATF3	5.40197	1.23878	2.17782	4.66411
BCL3-E2F4	0.0134252	0.00268999	0.00549651	0.0115977		BCL3-E2F4	5.95266	1.19273	2.43713	5.14235
MXI1-RXRA	0.0134167	0.00200022	0.00503246	0.0115187		MXI1-RXRA	9.21219	1.3734	3.4554	7.90899
PML-RXRA	0.0134082	0.00191726	0.00497817	0.0117794		PML-RXRA	9.65106	1.38002	3.58324	8.47869
SP1-ZBTB33	0.0133883	0.00236698	0.00533957	0.0117557		SP1-ZBTB33	7.09348	1.25409	2.82905	6.22848
SP1-FOS	0.0133769	0.0025881	0.00548633	0.00937769		SP1-FOS	6.43526	1.24506	2.63932	4.51134
STAT5A-NRF1	0.0132379	0.00242954	0.00540659	0.0119058		STAT5A-NRF1	6.49013	1.19113	2.65068	5.83703
E2F4-BCL11A	0.0132209	0.00253426	0.00547955	0.0121586		E2F4-BCL11A	5.42198	1.03932	2.2472	4.98632
SMC3-EZH2	0.0131897	0.00289303	0.00512493	0.0125457		SMC3-EZH2	5.97375	1.31028	2.32114	5.68209
ATF2-ZBTB33	0.013184	0.00232999	0.00527933	0.012285		ATF2-ZBTB33	6.57717	1.16237	2.63372	6.12867
SIN3A-E2F4	0.0131642	0.00229533	0.00534975	0.0107444		SIN3A-E2F4	7.64101	1.3323	3.10521	6.23651
SRF-ETS1	0.0131358	0.00237854	0.00528697	0.0108946		SRF-ETS1	7.21138	1.30578	2.90248	5.98096
PBX3-REST	0.013133	0.0031198	0.00541931	0.0105706		PBX3-REST	4.93395	1.17209	2.036	3.97131
RFX5-MEF2C	0.0131244	0.00212854	0.00506894	0.011179		RFX5-MEF2C	6.96501	1.12959	2.69004	5.93256
RFX5-SRF	0.0131159	0.0023676	0.00523946	0.0107286		RFX5-SRF	6.80794	1.22892	2.71959	5.5688
EP300-RXRA	0.0131046	0.00182876	0.00482886	0.0118347		EP300-RXRA	9.01446	1.25798	3.3217	8.14092
SP1-JUND	0.0130904	0.00203107	0.00528442	0.0130276		SP1-JUND	6.9337	1.07581	2.79904	6.90046
POLR2A-RCOR1	0.0130592	0.00209683	0.0051665	0.0110289		POLR2A-RCOR1	7.6232	1.22401	3.01591	6.43801
YY1-EZH2	0.0130365	0.00286206	0.00509354	0.0120401		YY1-EZH2	5.72228	1.25628	2.23577	5.28492
IRF4-RXRA	0.0130365	0.00183823	0.00470075	0.0122692		IRF4-RXRA	9.13012	1.2874	3.29218	8.59275
FOXM1-NFYA	0.0130308	0.00221925	0.00497477	0.010144		FOXM1-NFYA	7.02374	1.19619	2.68145	5.46773
ELK1-CEBPB	0.0130025	0.00193987	0.00491624	0.0125457		ELK1-CEBPB	7.72118	1.15194	2.91938	7.44996
POLR2A-STAT1	0.0129968	0.00248719	0.00546173	0.0116688		POLR2A-STAT1	6.53982	1.25152	2.74828	5.87159
EBF1-ATF3	0.0129911	0.00309964	0.00550076	0.0109183		EBF1-ATF3	4.97405	1.1868	2.10614	4.1804
MXI1-FOS	0.0129542	0.00245068	0.00531581	0.00893527		MXI1-FOS	6.72	1.27129	2.75758	4.63517
TCF12-FOS	0.0129344	0.00255036	0.00528103	0.00926709		TCF12-FOS	6.16755	1.2161	2.51818	4.41887
CHD2-RXRA	0.0129258	0.00183405	0.00474996	0.0110526		CHD2-RXRA	9.43759	1.3391	3.4681	8.06984
RELA-RXRA	0.0129202	0.00179189	0.00468548	0.0114792		RELA-RXRA	9.41039	1.30512	3.41266	8.36084
TCF12-ZBTB33	0.012906	0.00233822	0.0051682	0.0112106		TCF12-ZBTB33	6.80822	1.23347	2.72635	5.91385
NFIC-FOS	0.0129032	0.00250525	0.00539641	0.00976481		NFIC-FOS	5.59511	1.08634	2.34001	4.23425
ZNF143-ZBTB33	0.0129003	0.00248768	0.00499938	0.0111711		ZNF143-ZBTB33	6.82274	1.31569	2.64408	5.90817
FOXM1-RCOR1	0.012889	0.00180713	0.00477371	0.0118742		FOXM1-RCOR1	8.54012	1.19739	3.16302	7.86774
MEF2A-RXRA	0.0128861	0.00178943	0.00470245	0.0123798		MEF2A-RXRA	9.42291	1.30851	3.43864	9.05268
MXI1-ZBTB33	0.0128748	0.00223658	0.00520807	0.0108946		MXI1-ZBTB33	7.49463	1.30195	3.03171	6.34191
ZNF143-RXRA	0.0128464	0.00206733	0.00452175	0.0117083		ZNF143-RXRA	8.37576	1.34788	2.94815	7.63371
BATF-ZBTB33	0.0128351	0.00261157	0.00533787	0.0120796		BATF-ZBTB33	5.32788	1.08407	2.21577	5.01429
SRF-SIX5	0.0127726	0.00258601	0.00538623	0.010942		SRF-SIX5	6.16099	1.24738	2.59809	5.27794
NFIC-RCOR1	0.0127499	0.00189944	0.00483479	0.0116372		NFIC-RCOR1	7.61453	1.13438	2.88744	6.94997
ATF2-FOS	0.012696	0.00238775	0.0052174	0.00925919		ATF2-FOS	5.9639	1.12163	2.45085	4.34945
ELK1-NRF1	0.0126932	0.00236465	0.00535993	0.01046		ELK1-NRF1	7.12449	1.32724	3.00844	5.87105
GABPA-STAT3	0.0126904	0.00209732	0.00504773	0.0118189		GABPA-STAT3	6.47547	1.07019	2.57569	6.03079
SIX5-NFATC1	0.0126847	0.00257642	0.00532939	0.011337		SIX5-NFATC1	5.54155	1.12556	2.32824	4.95277
MAZ-NFYA	0.0126648	0.00228857	0.00490182	0.00906958		MAZ-NFYA	7.14517	1.29115	2.76548	5.11682
TBL1XR1-JUND	0.012645	0.00178747	0.0048857	0.0125615		TBL1XR1-JUND	8.23459	1.16402	3.18164	8.18025
NRF1-CHD1	0.012628	0.00222625	0.00528018	0.0104205		NRF1-CHD1	7.16806	1.2637	2.99721	5.91505
NFYB-E2F4	0.0126138	0.00252209	0.00519959	0.0102625		NFYB-E2F4	6.02445	1.20457	2.48337	4.90148
ZEB1-CHD1	0.0126024	0.00195905	0.00482546	0.0102704		ZEB1-CHD1	8.44227	1.31235	3.23254	6.88009
SPI1-EZH2	0.0125485	0.0033757	0.00531412	0.011416		SPI1-EZH2	4.24718	1.14254	1.79862	3.86386
STAT1-FOXM1	0.0125088	0.00200649	0.00482631	0.0120006		STAT1-FOXM1	7.3159	1.17352	2.82272	7.01868
STAT3-STAT3	0.012506	0.00148966	0.00440722	0.0128933		STAT3-STAT3	11.1183	1.32437	3.91821	11.4627
SRF-REST	0.0124861	0.00285714	0.00523098	0.0106654		SRF-REST	5.16601	1.18212	2.16427	4.41273
SMC3-RCOR1	0.0124833	0.00204656	0.0045243	0.0113054		SMC3-RCOR1	7.23125	1.18552	2.62081	6.54892
PML-ZBTB33	0.0124747	0.0020881	0.00498411	0.0110052		PML-ZBTB33	7.67311	1.28437	3.06568	6.76918
ELF1-JUND	0.0124606	0.00210838	0.00506215	0.0127906		ELF1-JUND	6.06774	1.02669	2.46504	6.22847
RFX5-BCLAF1	0.0124492	0.00195548	0.00468464	0.0105627		RFX5-BCLAF1	8.30783	1.30497	3.12623	7.04891
PML-JUND	0.0124435	0.00186564	0.00500277	0.0126089		PML-JUND	7.2569	1.08801	2.91755	7.35335
POU2F2-RCOR1	0.0124237	0.00180221	0.00475505	0.0113607		POU2F2-RCOR1	8.13302	1.1798	3.11284	7.43714
ZEB1-IKZF1	0.0124208	0.00191124	0.0046787	0.0114713		ZEB1-IKZF1	7.42997	1.14327	2.79873	6.86195
MEF2C-REST	0.0124067	0.00258109	0.00504858	0.0110763		MEF2C-REST	5.22406	1.08682	2.1258	4.66387
RFX5-STAT5A	0.0123953	0.0019867	0.00466597	0.0101519		RFX5-STAT5A	7.55672	1.21118	2.84458	6.18905
TBP-RXRA	0.0123698	0.00166579	0.00455144	0.0105153		TBP-RXRA	10.026	1.35016	3.68905	8.52293
ETS1-BCLAF1	0.0123698	0.00193078	0.00469142	0.0105943		ETS1-BCLAF1	8.81425	1.3758	3.34294	7.54914
PML-FOS	0.0123301	0.00228426	0.00507064	0.00889577		PML-FOS	6.80599	1.26088	2.79891	4.91032
ZNF143-NFYA	0.0123074	0.0023671	0.00468888	0.0096384		ZNF143-NFYA	6.75122	1.29848	2.57209	5.28716
POU2F2-STAT1	0.012262	0.00207434	0.00487552	0.0116214		POU2F2-STAT1	6.98115	1.18099	2.7758	6.61645
TCF3-JUND	0.0122279	0.00186219	0.0047788	0.0121191		TCF3-JUND	7.42846	1.13128	2.90312	7.36235
SRF-SRF	0.0122166	0.0022909	0.0050121	0.0107919		SRF-SRF	6.75181	1.26613	2.77007	5.9644
MYC-USF1	0.0121854	0.00243938	0.00491793	0.0096621		MYC-USF1	6.62007	1.32526	2.67182	5.24923
TCF3-RXRA	0.0121797	0.00181475	0.00449206	0.0104837		TCF3-RXRA	9.17791	1.36749	3.38495	7.89993
MXI1-JUND	0.0121542	0.00188272	0.00495102	0.0118663		MXI1-JUND	6.91348	1.07092	2.81622	6.74974
PAX5-ATF3	0.0121286	0.00257888	0.00488824	0.00990701		PAX5-ATF3	5.81848	1.23717	2.34504	4.7527
MEF2C-ETS1	0.0121173	0.00201632	0.0048068	0.0111395		MEF2C-ETS1	6.85075	1.13997	2.71762	6.29792
MAZ-JUND	0.0120804	0.0019046	0.00487382	0.0121507		MAZ-JUND	6.74729	1.06378	2.72219	6.78656
ZEB1-STAT3	0.0120719	0.00172269	0.00444116	0.0113212		ZEB1-STAT3	8.37804	1.19557	3.08222	7.85704
SP1-NFYA	0.0120577	0.00218741	0.00471009	0.00876147		SP1-NFYA	6.86208	1.24486	2.68053	4.98619
CHD2-JUND	0.0120463	0.00181266	0.00484837	0.0121428		CHD2-JUND	7.17955	1.08034	2.8896	7.23704
STAT5A-ETS1	0.0120378	0.00197392	0.00461846	0.01046		STAT5A-ETS1	7.69994	1.26261	2.95418	6.69071
CHD2-FOS	0.0120208	0.00221089	0.00492302	0.00859556		CHD2-FOS	6.77459	1.24599	2.77448	4.84422
BATF-FOS	0.0120151	0.00260764	0.00515887	0.00928289		BATF-FOS	4.86164	1.05512	2.08741	3.7561
ATF2-RCOR1	0.0120123	0.00173867	0.00455738	0.0110526		ATF2-RCOR1	8.01563	1.16019	3.04107	7.37521
RXRA-WRNIP1	0.0119924	0.00160482	0.00424094	0.0107444		RXRA-WRNIP1	10.3634	1.38682	3.66485	9.28492
POLR2A-ATF3	0.0119839	0.00261403	0.00498835	0.0094804		POLR2A-ATF3	6.15199	1.34192	2.56078	4.86679
BATF-RCOR1	0.0119357	0.00200194	0.00466258	0.011021		BATF-RCOR1	6.53914	1.09679	2.55446	6.03798
MYC-NFATC1	0.0119329	0.00214648	0.00489927	0.0106733		MYC-NFATC1	6.59926	1.18708	2.70946	5.90271
CHD2-ZBTB33	0.0118988	0.00201018	0.00476184	0.0101677		CHD2-ZBTB33	7.48918	1.26522	2.99713	6.39962
GABPA-CEBPB	0.0118931	0.00202505	0.00470669	0.0107523		GABPA-CEBPB	6.47843	1.10308	2.56383	5.85701
NFIC-NFYA	0.0118733	0.00216234	0.00469397	0.00923549		NFIC-NFYA	6.0964	1.11026	2.41014	4.74201
MYC-PBX3	0.0118704	0.00226103	0.00481274	0.00993071		MYC-PBX3	6.53223	1.24423	2.64842	5.46481
MYC-USF2	0.0118591	0.00218557	0.00476608	0.00992281		MYC-USF2	6.92179	1.27565	2.78181	5.79164
TBP-JUND	0.0118506	0.00170118	0.00472027	0.0115266		TBP-JUND	7.70094	1.10549	3.0674	7.49039
GABPA-IKZF1	0.0118279	0.00217094	0.00480171	0.0111632		GABPA-IKZF1	5.30873	0.974387	2.15516	5.01038
BCLAF1-BCLAF1	0.0118052	0.00159991	0.00417986	0.0105943		BCLAF1-BCLAF1	10.7925	1.46266	3.82129	9.68551
SPI1-ATF3	0.0117768	0.00285837	0.00494847	0.0100966		SPI1-ATF3	4.65864	1.13071	1.9575	3.99399
MXI1-NFYA	0.0117655	0.00206585	0.0046261	0.00861926		MXI1-NFYA	7.23601	1.27054	2.84514	5.30102
EGR1-FOS	0.0117513	0.00238468	0.00485685	0.00767122		EGR1-FOS	6.43156	1.30515	2.65819	4.19851
PAX5-EZH2	0.0117485	0.00264844	0.00473554	0.0106417		PAX5-EZH2	5.35101	1.20627	2.15687	4.84694
STAT1-NFIC	0.0117485	0.00203746	0.00474063	0.0114871		STAT1-NFIC	6.30289	1.09307	2.54329	6.16267
TCF12-NFYA	0.0117343	0.00214341	0.00456332	0.00874566		TCF12-NFYA	6.66593	1.21762	2.5923	4.96819
GABPA-ZEB1	0.0117229	0.00233601	0.00486958	0.00927499		GABPA-ZEB1	6.84212	1.36342	2.84215	5.41338
STAT5A-REST	0.0117116	0.00232667	0.00464052	0.00991491		STAT5A-REST	5.77808	1.1479	2.28947	4.89167
SMC3-ATF3	0.0117087	0.00243704	0.004498	0.00997022		SMC3-ATF3	6.10785	1.27128	2.34638	5.20095
RFX5-CHD1	0.011669	0.00178734	0.00450563	0.00883257		RFX5-CHD1	8.28503	1.26902	3.19901	6.27115
ELF1-STAT1	0.0116293	0.00217955	0.00474148	0.010697		ELF1-STAT1	6.66628	1.24939	2.71797	6.13189
EGR1-RXRA	0.0116265	0.0018778	0.00440383	0.00977271		EGR1-RXRA	8.71118	1.40695	3.29959	7.32225
ELK1-ZEB1	0.0116179	0.0020071	0.00453872	0.0096147		ELK1-ZEB1	7.72547	1.33464	3.01807	6.39339
ZEB1-CEBPB	0.0116179	0.0016664	0.00425197	0.0107207		ZEB1-CEBPB	8.58463	1.23132	3.14183	7.92168
CHD1-ETS1	0.0116094	0.00182041	0.00458623	0.00929869		CHD1-ETS1	8.36581	1.31179	3.30486	6.70068
TBL1XR1-RXRA	0.0116038	0.00158319	0.00425367	0.0105153		TBL1XR1-RXRA	9.80427	1.33767	3.59402	8.88464
BCL3-JUND	0.0115981	0.00176817	0.00449545	0.0114792		BCL3-JUND	7.64059	1.16483	2.96151	7.56225
WRNIP1-JUND	0.0115981	0.0016283	0.00439874	0.0113291		WRNIP1-JUND	8.04421	1.12936	3.05088	7.85763
STAT1-BATF	0.0115782	0.00222441	0.00467955	0.0114081		STAT1-BATF	5.68498	1.0922	2.29769	5.60144
SIX5-BCLAF1	0.0115272	0.00203255	0.00456417	0.0100966		SIX5-BCLAF1	7.25846	1.27986	2.87398	6.35767
TBP-ZBTB33	0.0114988	0.00180099	0.00450733	0.0096858		TBP-ZBTB33	8.03692	1.25877	3.15034	6.76976
GABPA-SIX5	0.0114733	0.00234338	0.00487382	0.00936189		GABPA-SIX5	6.68747	1.3659	2.84083	5.45681
BHLHE40-JUND	0.0114704	0.00170315	0.00453617	0.0113054		BHLHE40-JUND	7.48155	1.11088	2.95871	7.3739
TAF1-RXRA	0.0114647	0.00169184	0.00434444	0.00993861		TAF1-RXRA	9.2867	1.37043	3.5191	8.05051
REST-BCLAF1	0.0114591	0.00216135	0.00442589	0.0100887		REST-BCLAF1	6.35569	1.19878	2.45479	5.59564
ATF2-NFYA	0.0114307	0.00203095	0.00450478	0.00872196		ATF2-NFYA	6.37285	1.1323	2.51151	4.86268
MYC-SRF	0.011425	0.00214218	0.00470839	0.0095436		MYC-SRF	6.94448	1.30208	2.8619	5.80089
GABPA-ETS1	0.0113966	0.00213542	0.00471518	0.00878517		GABPA-ETS1	7.55096	1.41484	3.12409	5.8207
MTA3-JUND	0.0113569	0.00163789	0.00437923	0.011495		MTA3-JUND	8.2554	1.19059	3.18328	8.35574
SIX5-STAT5A	0.0113541	0.00207864	0.00448951	0.0100492		SIX5-STAT5A	6.44744	1.18036	2.54938	5.70646
ATF2-STAT1	0.0113484	0.00190005	0.00449206	0.0109894		ATF2-STAT1	6.72306	1.12563	2.6612	6.51035
PBX3-E2F4	0.0113371	0.00211059	0.00455908	0.00913278		PBX3-E2F4	6.61055	1.23067	2.65836	5.32525
USF1-E2F4	0.0113286	0.00224506	0.004649	0.00918808		USF1-E2F4	6.33569	1.25559	2.60003	5.13859
CHD1-CHD1	0.0113257	0.00144639	0.00427064	0.00974901		CHD1-CHD1	10.9306	1.39593	4.12165	9.40889
BCL11A-RXRA	0.0113144	0.00158282	0.00414508	0.0109657		BCL11A-RXRA	8.73284	1.22168	3.19932	8.46369
TAF1-FOS	0.0112888	0.00210715	0.0046524	0.00797933		TAF1-FOS	6.90063	1.28806	2.84391	4.8776
PML-NFYA	0.011286	0.00194811	0.00439789	0.00835065		PML-NFYA	7.37132	1.27238	2.87243	5.45413
EP300-ZBTB33	0.0112803	0.00191677	0.00447509	0.0102941		EP300-ZBTB33	6.69747	1.13804	2.65699	6.11193
RFX5-GABPA	0.0112803	0.00206966	0.00458368	0.00899057		RFX5-GABPA	6.97799	1.28029	2.83546	5.56156
CEBPB-CEBPB	0.0112803	0.00132557	0.00399153	0.0111395		CEBPB-CEBPB	11.6801	1.37255	4.13299	11.5343
IRF4-ZBTB33	0.0112434	0.00194639	0.00440722	0.0103968		IRF4-ZBTB33	6.69977	1.15982	2.62619	6.19529
EGR1-ZBTB33	0.0112349	0.00211367	0.00456671	0.00919598		EGR1-ZBTB33	7.05372	1.32704	2.86716	5.77359
RUNX3-NR2C2	0.0111754	0.00288553	0.00460319	0.0100413		RUNX3-NR2C2	4.69311	1.21179	1.93312	4.21687
ELF1-RCOR1	0.0111612	0.00179545	0.00433766	0.0096068		ELF1-RCOR1	7.50069	1.20661	2.91505	6.4561
RFX5-IKZF1	0.0111498	0.00176178	0.00424943	0.0095831		RFX5-IKZF1	6.8853	1.08794	2.62413	5.91781
NFATC1-E2F4	0.0111385	0.0020087	0.00450648	0.00977271		NFATC1-E2F4	6.46007	1.165	2.61366	5.66795
SIX5-CHD1	0.0110817	0.00189526	0.00443946	0.00913278		SIX5-CHD1	7.18217	1.22833	2.87725	5.91904
CHD2-NFYA	0.011059	0.00188297	0.00425706	0.00839805		CHD2-NFYA	7.37198	1.25519	2.83777	5.59816
[truncated: 929 more rows]
