# Supplementary material for: MaxHiC: A robust background correction model to identify biologically relevant chromatin interactions in Hi-C and capture Hi-C experiments
Source: PLoS Comput Biol. 2022 Jun 24;18(6):e1010241. doi: 10.1371/journal.pcbi.1010241 (PMC9262194; doi:10.1371/journal.pcbi.1010241)
Supplement: S4 Table — (XLSX) [file pcbi.1010241.s024.xlsx]

## Sheet: Table S4
Table S4. Enrichment of transcription factor binding sites in the significant interactions identified by MaxHiC, GOTHiC, Fit-HiC, and HiCDC+ on the Rao GM and HMEC Hi-C library at fragment sizes 10kb.
autoimmune traits	breast traits
Ulcerative_colitis	Alanine aminotransferase (ALT) elevation due to Lapatinib treatment of metastatic breast cancer
Rheumatoid_arthritis	Estradiol plasma levels (breast cancer)
Crohns_disease	Breast cancer (estrogen-receptor negative, progesterone-receptor negative, and human epidermal growth factor-receptor negative)
Ulcerative_colitis	Adverse response to chemotherapy in breast cancer (alopecia) (docetaxel)
Celiac_disease	Breast cancer (survival)
Multiple_sclerosis	Response to tamoxifen in breast cancer
Allergic_rhinitis	Adverse response to chemotherapy in breast cancer (alopecia) (cyclophosphamide+doxorubicin+/-5FU)
Ulcerative_colitis	Adverse response to chemotherapy in breast cancer (alopecia) (cyclophosphamide+epirubicin+/-5FU)
Ulcerative_colitis	Breast cancer (prognosis)
Ulcerative_colitis	Breast cancer early age of onset
Ulcerative_colitis	Breast Cancer in BRCA1 mutation carriers
Ulcerative_colitis	Adverse response to chemotherapy in breast cancer (alopecia) (paclitaxel)
Psoriasis	Adverse response to chemotherapy in breast cancer (alopecia)
Ankylosing_spondylitis	Lobular breast cancer (menopausal hormone therapy interaction)
Celiac_disease	Breast cancer (Postmenopausal women)
Rheumatoid_arthritis	Breast cancer (early onset)
IgE_grass_sensitization	Adverse response to chemotherapy in breast cancer (alopecia) (anti-microtubule)
Systemic_lupus_erythematosus	Breast cancer in BRCA2 mutation carriers
Kawasaki_disease	Breast cancer (menopausal hormone therapy interaction)
Celiac_disease	Breast cancer (estrogen-receptor negative)
Crohns_disease	Breast cancer in childhood cancer survivors
Crohns_disease	Breast cancer in childhood cancer survivors treated with less than 10 gray radiotherapy
Inflammatory_bowel_disease	Breast cancer in childhood cancer survivors treated with more than 10 gray radiotherapy
Psoriasis	Survival in breast cancer (estrogen-receptor positive)
Ulcerative_colitis	Survival in endocrine treated breast cancer (estrogen-receptor positive)
Crohns_disease	Taxane-induced peripheral neuropathy in breast cancer
Ulcerative_colitis	Breast milk fatty acid composition (infant genotype effect)
Behcets_disease	Disease-free survival in breast cancer
Behcets_disease	Breast cancer (estrogen-receptor positive)
Primary_biliary_cirrhosis	Breast cancer-free interval (treatment with aromatase inhibitor)
Systemic_lupus_erythematosus	Estrogen receptor status in breast cancer
Multiple_sclerosis	Estrogen receptor status in HER2 negative breast cancer
Multiple_sclerosis	Response to chemotherapy in breast cancer (hypertension) (bevacizumab)
Multiple_sclerosis	Response to chemotherapy in breast cancer hypertensive cases (cumulative dose) (bevacizumab)
Multiple_sclerosis	HER2 status in breast cancer
Rheumatoid_arthritis	Plasma estrone conjugates levels in resected early stage estrogen-receptor positive breast cancer
Multiple_sclerosis	Estrone conjugates/estrone ratio in resected early stage estrogen-receptor positive breast cancer
Multiple_sclerosis	Estrone/androstenedione ratio in resected early stage-receptor positive breast cancer
Multiple_sclerosis	Plasma estrone levels in resected estrogen-receptor positive breast cancer
Juvenile_idiopathic_arthritis	Plasma androstenedione levels in resected early stage-receptor positive breast cancer
Asthma	Response to tamoxifen in oestrogen receptor positive/HER2 negative breast cancer
Psoriasis
Psoriasis
Asthma
Graves_disease
Asthma
Rheumatoid_arthritis_celiac_disease
Crohns_disease
Ulcerative_colitis
Rheumatoid_arthritis
Celiac_disease
Rheumatoid_arthritis_celiac_disease
Systemic_sclerosis
Celiac_disease
Crohns_disease
Crohns_disease
Systemic_lupus_erythematosus
Systemic_lupus_erythematosus
IgE_grass_sensitization
Multiple_sclerosis
Systemic_lupus_erythematosus
Systemic_lupus_erythematosus
Crohns_disease
Celiac_disease
Neonatal_lupus
Asthma
Crohns_disease
Primary_biliary_cirrhosis
Ulcerative_colitis
Celiac_disease
Crohns_disease
Ulcerative_colitis
Ankylosing_spondylitis
Crohns_disease
Ulcerative_colitis
Ulcerative_colitis
Behcets_disease
Behcets_disease
Immunoglobulin_A
Crohns_disease
Neonatal_lupus
Rheumatoid_arthritis
Multiple_sclerosis
Crohns_disease
Multiple_sclerosis
Multiple_sclerosis
Rheumatoid_arthritis
Asthma
Ankylosing_spondylitis
Crohns_disease_and_sarcoidosis_combined
Crohns_disease
Ulcerative_colitis
Multiple_sclerosis
Systemic_lupus_erythematosus
Systemic_lupus_erythematosus
Asthma
Crohns_disease
Crohns_disease
Crohns_disease
Crohns_disease
Asthma
Multiple_sclerosis
Celiac_disease
Crohns_disease
Inflammatory_bowel_disease-early_onset
Eosinophilic_esophagitis_pediatric
Multiple_sclerosis
Crohns_disease
Crohns_disease
Ulcerative_colitis
Crohns_disease
Ulcerative_colitis
Systemic_lupus_erythematosus
Ulcerative_colitis
Crohns_disease
Immunoglobulin_A
Multiple_sclerosis
Multiple_sclerosis
Crohns_disease
Crohns_disease
Primary_biliary_cirrhosis
Asthma
Allergic_rhinitis
IgE_grass_sensitization
Ulcerative_colitis
Crohns_disease
Multiple_sclerosis
Multiple_sclerosis
Eosinophilic_esophagitis_pediatric
Asthma
Ulcerative_colitis
Multiple_sclerosis
Systemic_lupus_erythematosus
Rheumatoid_arthritis_celiac_disease
Primary_biliary_cirrhosis
Multiple_sclerosis
Systemic_lupus_erythematosus
Systemic_lupus_erythematosus
Celiac_disease
Multiple_sclerosis
Primary_biliary_cirrhosis
Ankylosing_spondylitis
Multiple_sclerosis
Systemic_sclerosis
Crohns_disease
Crohns_disease
Multiple_sclerosis
Ankylosing_spondylitis
Asthma
Asthma
Psoriasis
Systemic_sclerosis
Psoriasis
Eosinophilic_esophagitis_pediatric
Rheumatoid_arthritis
Rheumatoid_arthritis_celiac_disease
Multiple_sclerosis
Ulcerative_colitis
Ulcerative_colitis
Ulcerative_colitis
Rheumatoid_arthritis
Systemic_lupus_erythematosus
Neonatal_lupus
Celiac_disease
Rheumatoid_arthritis_celiac_disease
Multiple_sclerosis
Systemic_lupus_erythematosus
Asthma
Ulcerative_colitis
Psoriasis
Ulcerative_colitis
Ulcerative_colitis
Systemic_lupus_erythematosus
Crohns_disease
Celiac_disease
Multiple_sclerosis
Asthma
Multiple_sclerosis
Multiple_sclerosis-Brain_Glutamate_Concentrations
Ankylosing_spondylitis
Psoriasis
Psoriasis
Allergic_rhinitis
Multiple_sclerosis-Brain_Glutamate_Concentrations
Primary_biliary_cirrhosis
Crohns_disease
Multiple_sclerosis
Celiac_disease
Rheumatoid_arthritis
Multiple_sclerosis
Graves_disease
Crohns_disease
Multiple_sclerosis
Primary_biliary_cirrhosis
Kawasaki_disease
Asthma
Asthma
Crohns_disease
Asthma
Rheumatoid_arthritis
Kawasaki_disease
Multiple_sclerosis
IgE_grass_sensitization
Ulcerative_colitis
Immunoglobulin_A
Allergic_rhinitis
Multiple_sclerosis
Primary_biliary_cirrhosis
Multiple_sclerosis
Celiac_disease
Multiple_sclerosis
Crohns_disease
Inflammatory_bowel_disease-early_onset
Systemic_lupus_erythematosus
Systemic_lupus_erythematosus
Psoriasis
Systemic_lupus_erythematosus
Systemic_lupus_erythematosus
Systemic_lupus_erythematosus
Crohns_disease
Crohns_disease
Inflammatory_bowel_disease
Crohns_disease
Inflammatory_bowel_disease
Ulcerative_colitis
Ulcerative_colitis
Kawasaki_disease
Multiple_sclerosis
Eosinophilic_esophagitis_pediatric
Systemic_sclerosis
Ulcerative_colitis
Multiple_sclerosis
Primary_biliary_cirrhosis
Systemic_lupus_erythematosus
Psoriasis
Psoriasis
Crohns_disease
Primary_biliary_cirrhosis
Primary_biliary_cirrhosis
Crohns_disease
Rheumatoid_arthritis
Ulcerative_colitis
Ulcerative_colitis
Asthma
Asthma
Crohns_disease
Multiple_sclerosis
Celiac_disease
Ankylosing_spondylitis
Multiple_sclerosis-Brain_Glutamate_Concentrations
Multiple_sclerosis
Eosinophilic_esophagitis_pediatric
Immunoglobulin_A
Crohns_disease
Celiac_disease
Rheumatoid_arthritis_celiac_disease
Eosinophilic_esophagitis_pediatric
Multiple_sclerosis
Multiple_sclerosis
Systemic_lupus_erythematosus
Multiple_sclerosis
Rheumatoid_arthritis
Multiple_sclerosis
Psoriasis
Multiple_sclerosis
Multiple_sclerosis
Inflammatory_bowel_disease-early_onset
Crohns_disease
Kawasaki_disease
Multiple_sclerosis
Multiple_sclerosis
Crohns_disease
Crohns_disease
Multiple_sclerosis
Primary_biliary_cirrhosis
Multiple_sclerosis
Multiple_sclerosis
Systemic_sclerosis
Crohns_disease
Crohns_disease
Rheumatoid_arthritis_celiac_disease
Systemic_lupus_erythematosus
Multiple_sclerosis
Crohns_disease
Systemic_lupus_erythematosus
Psoriasis
Psoriasis
Rheumatoid_arthritis
Rheumatoid_arthritis
Celiac_disease
Ulcerative_colitis
Ulcerative_colitis
Crohns_disease_celiac_disease
Crohns_disease
Ankylosing_spondylitis
Kawasaki_disease
Rheumatoid_arthritis
Rheumatoid_arthritis_celiac_disease
Celiac_disease
Multiple_sclerosis
Rheumatoid_arthritis
Rheumatoid_arthritis
Ankylosing_spondylitis
Ulcerative_colitis
Asthma
Celiac_disease
Asthma
Crohns_disease
Celiac_disease
Primary_sclerosing_cholangitis
Multiple_sclerosis
Multiple_sclerosis
Multiple_sclerosis
Multiple_sclerosis
Psoriasis
Systemic_lupus_erythematosus
Celiac_disease
Ankylosing_spondylitis
Primary_biliary_cirrhosis
Systemic_lupus_erythematosus
Systemic_sclerosis
Rheumatoid_arthritis
Rheumatoid_arthritis_celiac_disease
Systemic_lupus_erythematosus
Systemic_sclerosis
Crohns_disease
Ulcerative_colitis
Rheumatoid_arthritis
Graves_disease
Rheumatoid_arthritis
Celiac_disease
Ulcerative_colitis
Multiple_sclerosis
Crohns_disease
Crohns_disease
Crohns_disease
Crohns_disease
Multiple_sclerosis
Ulcerative_colitis
Multiple_sclerosis
Systemic_lupus_erythematosus
Asthma
Allergic_rhinitis
Ulcerative_colitis
Psoriasis
Multiple_sclerosis
Rheumatoid_arthritis
Psoriasis
Multiple_sclerosis
Ulcerative_colitis
Inflammatory_bowel_disease
Crohns_disease
Multiple_sclerosis
Crohns_disease
Ulcerative_colitis
Ulcerative_colitis
Neonatal_lupus
Crohns_disease
Ankylosing_spondylitis
Inflammatory_bowel_disease
Ulcerative_colitis
Ankylosing_spondylitis
Rheumatoid_arthritis
Rheumatoid_arthritis
Rheumatoid_arthritis_celiac_disease
Ulcerative_colitis
Crohns_disease
Celiac_disease
Rheumatoid_arthritis
Systemic_lupus_erythematosus
Crohns_disease
Systemic_lupus_erythematosus
Multiple_sclerosis
Inflammatory_bowel_disease-early_onset
Crohns_disease
Ankylosing_spondylitis
Asthma
Rheumatoid_arthritis
Crohns_disease
Primary_biliary_cirrhosis
Multiple_sclerosis
Multiple_sclerosis-Brain_Glutamate_Concentrations
Primary_biliary_cirrhosis
Crohns_disease
Psoriasis
Multiple_sclerosis
Multiple_sclerosis
Celiac_disease
Celiac_disease
Celiac_disease
Ulcerative_colitis
Rheumatoid_arthritis
Systemic_lupus_erythematosus
Rheumatoid_arthritis
Celiac_disease
Multiple_sclerosis
Multiple_sclerosis
Celiac_disease
Primary_biliary_cirrhosis
Multiple_sclerosis
Multiple_sclerosis
IgE_grass_sensitization
Multiple_sclerosis
Multiple_sclerosis
Immunoglobulin_A
Multiple_sclerosis
Celiac_disease
Multiple_sclerosis
Primary_biliary_cirrhosis
Primary_biliary_cirrhosis
Primary_biliary_cirrhosis
Kawasaki_disease
Systemic_lupus_erythematosus
Eosinophilic_esophagitis_pediatric
Systemic_lupus_erythematosus
Celiac_disease
Rheumatoid_arthritis
Rheumatoid_arthritis
Multiple_sclerosis-Brain_Glutamate_Concentrations
Graves_disease
Multiple_sclerosis
Eosinophilic_esophagitis_pediatric
Eosinophilic_esophagitis_pediatric
Ankylosing_spondylitis
Ankylosing_spondylitis
Primary_biliary_cirrhosis
Multiple_sclerosis
Systemic_lupus_erythematosus
Celiac_disease
Rheumatoid_arthritis
Ulcerative_colitis
IgE_grass_sensitization
Celiac_disease
Multiple_sclerosis
Systemic_lupus_erythematosus
Asthma
Asthma
Multiple_sclerosis
Multiple_sclerosis
Ulcerative_colitis
Ulcerative_colitis
Ulcerative_colitis
IgE_grass_sensitization
Multiple_sclerosis
Primary_biliary_cirrhosis
Crohns_disease
Crohns_disease
Crohns_disease
Ulcerative_colitis
Crohns_disease
Multiple_sclerosis
Crohns_disease
Crohns_disease
Ankylosing_spondylitis
Systemic_lupus_erythematosus
Rheumatoid_arthritis
Rheumatoid_arthritis_celiac_disease
Asthma
Crohns_disease
Eosinophilic_esophagitis_pediatric
Ankylosing_spondylitis
Psoriasis
Crohns_disease
Rheumatoid_arthritis
Allergic_rhinitis
IgE_grass_sensitization
Asthma
Eosinophilic_esophagitis_pediatric
Allergic_rhinitis
Allergic_rhinitis
Asthma
Crohns_disease
Crohns_disease
Crohns_disease
Asthma
Asthma
Multiple_sclerosis
Ulcerative_colitis
Crohns_disease
Multiple_sclerosis
Crohns_disease
Crohns_disease
Crohns_disease
Crohns_disease
Systemic_sclerosis
Systemic_lupus_erythematosus
Psoriasis
Multiple_sclerosis
Psoriasis
Psoriasis
Multiple_sclerosis
Psoriasis
Crohns_disease
Ankylosing_spondylitis
Crohns_disease
Ulcerative_colitis
Psoriasis
Systemic_lupus_erythematosus
Crohns_disease
Multiple_sclerosis
Celiac_disease
Crohns_disease
Multiple_sclerosis
Crohns_disease
Rheumatoid_arthritis
Graves_disease
Graves_disease
Graves_disease
Graves_disease
Stevens-Johnson_syndrome_and_necrolysis
Graves_disease
Stevens-Johnson_syndrome_and_necrolysis
Systemic_sclerosis
Stevens-Johnson_syndrome_and_necrolysis
Graves_disease
Ankylosing_spondylitis
Rheumatoid_arthritis
Stevens-Johnson_syndrome_and_necrolysis
Stevens-Johnson_syndrome_and_necrolysis
Rheumatoid_arthritis
Systemic_lupus_erythematosus
Asthma
Asthma
Rheumatoid_arthritis
Systemic_sclerosis
Systemic_lupus_erythematosus
Graves_disease
Asthma
Asthma
Systemic_sclerosis
Asthma
Rheumatoid_arthritis
Ulcerative_colitis
Inflammatory_bowel_disease
Rheumatoid_arthritis
Systemic_lupus_erythematosus
Rheumatoid_arthritis
Inflammatory_bowel_disease
Systemic_sclerosis
Rheumatoid_arthritis
Systemic_lupus_erythematosus
Asthma
Primary_biliary_cirrhosis
Asthma
IgE_grass_sensitization
Graves_disease
Systemic_sclerosis
Systemic_lupus_erythematosus
Systemic_sclerosis
Rheumatoid_arthritis
Asthma
Systemic_lupus_erythematosus
Asthma
Asthma
Systemic_sclerosis
Graves_disease
Graves_disease
Graves_disease
Ulcerative_colitis
Eosinophilic_esophagitis_pediatric
Graves_disease
Celiac_disease
Crohns_disease
Multiple_sclerosis
Multiple_sclerosis
Crohns_disease
Ulcerative_colitis
Systemic_lupus_erythematosus
Ankylosing_spondylitis
Psoriasis
Celiac_disease
Multiple_sclerosis
Multiple_sclerosis
Multiple_sclerosis
Multiple_sclerosis
Celiac_disease
Rheumatoid_arthritis
Rheumatoid_arthritis
Ulcerative_colitis
Systemic_lupus_erythematosus
Psoriasis
Celiac_disease
Multiple_sclerosis
Crohns_disease
Crohns_disease_celiac_disease
Graves_disease
Crohns_disease
Rheumatoid_arthritis
Rheumatoid_arthritis
Ulcerative_colitis
Multiple_sclerosis
Celiac_disease
Primary_biliary_cirrhosis
Rheumatoid_arthritis_celiac_disease
Allergic_rhinitis
Crohns_disease
Systemic_lupus_erythematosus
Systemic_sclerosis
Systemic_lupus_erythematosus
Multiple_sclerosis
Multiple_sclerosis
Multiple_sclerosis
Multiple_sclerosis
Rheumatoid_arthritis
Immunoglobulin_A
Ulcerative_colitis
Multiple_sclerosis
Ulcerative_colitis
Ulcerative_colitis
Ulcerative_colitis
Ulcerative_colitis
Ulcerative_colitis
Ulcerative_colitis
Ulcerative_colitis
Multiple_sclerosis
Systemic_lupus_erythematosus
Ulcerative_colitis
Primary_biliary_cirrhosis
Rheumatoid_arthritis
Systemic_lupus_erythematosus
Systemic_sclerosis
Primary_biliary_cirrhosis
Systemic_lupus_erythematosus
Systemic_lupus_erythematosus
Rheumatoid_arthritis
Crohns_disease
Multiple_sclerosis
Multiple_sclerosis
Multiple_sclerosis
Systemic_lupus_erythematosus
Rheumatoid_arthritis
Systemic_lupus_erythematosus
Systemic_lupus_erythematosus
Systemic_lupus_erythematosus
Rheumatoid_arthritis
Multiple_sclerosis
Eosinophilic_esophagitis_pediatric
Asthma
Eosinophilic_esophagitis_pediatric
Crohns_disease
Multiple_sclerosis
Multiple_sclerosis
Immunoglobulin_A
Celiac_disease
Rheumatoid_arthritis_celiac_disease
Crohns_disease
Multiple_sclerosis
Crohns_disease
Ulcerative_colitis
Ulcerative_colitis
Asthma
Asthma
Multiple_sclerosis
Asthma
Immunoglobulin_A
Rheumatoid_arthritis
Rheumatoid_arthritis
Multiple_sclerosis
Asthma-childhood_onset
Ulcerative_colitis
Multiple_sclerosis
Ulcerative_colitis
Crohns_disease
Inflammatory_bowel_disease
Inflammatory_bowel_disease
Multiple_sclerosis
Rheumatoid_arthritis_celiac_disease
Rheumatoid_arthritis
Rheumatoid_arthritis
Systemic_lupus_erythematosus
Psoriasis
Graves_disease
Multiple_sclerosis
Ankylosing_spondylitis
Ulcerative_colitis
Celiac_disease
