# Supplementary material for: MaxHiC: A robust background correction model to identify biologically relevant chromatin interactions in Hi-C and capture Hi-C experiments
Source: PLoS Comput Biol. 2022 Jun 24;18(6):e1010241. doi: 10.1371/journal.pcbi.1010241 (PMC9262194; doi:10.1371/journal.pcbi.1010241)
Supplement: S5 Table — As the table shows, the average read count of significant interactions identified by MaxHiC are much higher than those identified by CHiCAGO, GOTHiC, Fit-Hi-C, Fit-HiC2 and HiCDC+. (XLSX) [file pcbi.1010241.s025.xlsx]

## Sheet: Table S5
TableS5. The statistical summaries of significant interactions identified by MaxHiC, GOTHiC, CHiCAGO, Fit-HiC, Fit-HiC2, HiCDC+ on the Mifsud GM12878 capture Hi-C library at fragment sizes 5kb and 10kb.
5kb	MaxHi-C	GOTHiC	CHiCAGO	Fit-HiC	Fit-HiC2	HiCDC+
number of cis interactions idnetified as significant	12246	126137	40238	163149	163642	7184
percentage of cis interactions	0.57	5.86	1.87	7.55	7.55	0.34
average read-count of cis interactions	47.47	19.9	14.75	7.92	7.9	23.43
min read-count of cis interactions	6	2	1	1	1	2
median distance of cis interactions (kb)	190	95	13595	645	644	365
10kb
number of cis interactions idnetified as significant	34109	133215	102108	165201	166736	21692
percentage of interactions	1.33	5.18	3.98	6.41	6.42	0.98
average read-count of cis interactions	42.36	24.09	7.66	10.79	10.81	35.32
min read-count of cis interactions	6	2	1	2	2	4
median distance of cis interactions (kb)	240	114.78	26870	880	878	465
